# Supplementary material for: Intricate genetic variation networks control the adventitious root growth angle in apple
Source: BMC Genomics. 2020 Dec 1;21:852. doi: 10.1186/s12864-020-07257-8 (PMC7709433; doi:10.1186/s12864-020-07257-8)
Supplement: Supplementary file 8 — Additional file 8: Table S1 The phenotype data for the adventitious root growth angle (RGA) of leafy cuttings of hybrids derived from ‘Baleng Crab (BC)’ (Malus robusta) × ‘M9’ (M. pumila) in 2016 and 2017. Table S2 Summary of the results of bulked segregant analysis by next generation genomic sequencing (BSA-seq) of extreme bulks of small and large adventitious RGAs using hybrids derived from ‘BC’ × ‘M9’. Table S3 Summary of BSA-seq detected QTLs for apple adventitious RGA before and after narrowing by changing slide window sizes. Table S4 Twenty-four stem tissue samples for RNA sequencing (RNA-seq) taken from leafy cuttings of hybrids derived from ‘BC’ × ‘M9’. Table S5 Summary of the sequencing reads and reads mapped with RNA-seq. Table S6 Sample correlation analysis of three biological replicates with RNA-seq. Table S7 KEGG pathway analysis of DEGs (ko00500, ko00592, ko00900, and ko04075) from RNA-seq results. Table S8 Co-expression network of RGA identified by AppleMDO in hybrids from ‘BC’ × ‘M9’. Table S9 Candidate genes for RGA screened by parental resequencing, BSA-seq, and RNA-seq in a hybrid population from ‘BC’ × ‘M9’. Table S10 Candidate gene mining from BSA-seq regions based on multiomics data. Table S11 Allelic variations of MdLAZY1, MdIAA1, MdDREB2A, MdHSFB3, MdNPR5, MdLBD41, and MdbHLH48. Table S12 Closely linked relationship between six diagnostic markers (SNP-1485/− 474 of MdLAZY1, SNP223 of MdIAA1, SNP-1228 of MdNPR5, SNP908 of MdLBD41, and Del360 of MdbHLH48) and Kompetitive Allele Specific PCR (KASP) markers (b13, G122, S1272, Z312, and S1288). Table S13 Joint genotype effects of markers linked to b13, SNP592, and G122 on RGA phenotype in hybrids from ‘BC’ × ‘M9’. Table S14 Joint genotype effects of markers linked to S1272, Z312, and S1288 on RGA phenotype in hybrids from ‘BC’ × ‘M9’. Table S15 Detailed data and primers for 26 allelic variations used for KASP in ‘BC’ and ‘M9’. Table S16 The genotypes of 26 markers in 266 F1 hybrids from ‘BC’ × ‘M9 [file 12864_2020_7257_MOESM8_ESM.xlsx]

## Sheet: Table S1
Table S1 The phenotype data for the adventitious root growth angle (RGA) of leafy cuttings of hybrids derived from ‘Baleng Crab (BC)’ (Malus robusta) × ‘M9’ (M. pumila) in 2016 and 2017.
Hybrid	2016				2017				Total mean
	1	2	3	Sub mean	1	2	3	Sub mean
13-0925	6.55	5.86	15.16	9.19	8.55	10.52	8.91	9.32667	9.25833
13-0497	7.64	10.97	8.6	9.07	8.88	9.17	12.04	10.03	9.55
13-1240	7.04	7.39	10.17	8.2	10.75	12.78	11.39	11.64	9.92
12-1970	7.42	8.1	8.79	8.10333	10.94	13.06	12.52	12.1733	10.1383
13-0670	10.38	11.17	15.54	12.3633	10.93	9.99	8.85	9.92333	11.1433
13-3484	10.15	11.94	11.02	11.0367	11.84	12.76	12.75	12.45	11.7433
13-1580	12.56	14.26	9.4	12.0733	10.92	12.96	11.29	11.7233	11.8983
13-1678	11.99	9.36	12.42	11.2567	12.36	11.19	14.45	12.6667	11.9617
13-3414	5.02	18.89	9.41	11.1067	10.53	15.42	13.61	13.1867	12.1467
13-0729	7.51	11.14	9.15	9.26667	12.87	18.09	14.65	15.2033	12.235
13-3429	12.81	13.51	15.72	14.0133	10.43	13.31	8.82	10.8533	12.4333
12-0379	9.88	14.66	13.3	12.6133	11.52	12.47	13.41	12.4667	12.54
13-0718	16.33	11.93	13.06	13.7733	12.21	12.57	9.56	11.4467	12.61
12-0985	13.47	12.18	12.58	12.7433	11.07	15.23	14.04	13.4467	13.095
12-1634	12.59	14.47	13.44	13.5	10.44	15.79	13.72	13.3167	13.4083
12-1605	13.32	14.58	10.31	12.7367	11.16	14.76	16.44	14.12	13.4283
13-1611	12.24	14.09	16.7	14.3433	14.82	10.77	12.02	12.5367	13.44
13-0963	15.38	13.5	11.64	13.5067	13.84	12.38	13.94	13.3867	13.4467
12-1284	12.42	13.9	13.54	13.2867	15.85	13.73	12	13.86	13.5733
13-3473	14.81	11.87	10.85	12.51	17.5	12.49	14.45	14.8133	13.6617
13-2788	10.85	17.48	14.12	14.15	13.45	12.34	14.04	13.2767	13.7133
13-2409	14.09	13.55	14.32	13.9867	11.36	16.14	12.98	13.4933	13.74
13-2097	12.07	11.12	15.98	13.0567	16.8	12.27	14.5	14.5233	13.79
13-3486	11.48	15.9	14.4	13.9267	13.88	12.38	15.23	13.83	13.8783
13-1931	16.7	13.5	12.79	14.33	16.2	13.2	10.88	13.4267	13.8783
13-1872	13.91	15.26	11.81	13.66	15.71	13.61	13.71	14.3433	14.0017
13-0195	13.98	15.06	10.81	13.2833	16.23	15.49	12.53	14.75	14.0167
13-0521	12.9	14.39	13.06	13.45	14.66	13.74	15.64	14.68	14.065
13-0250	12.21	16.11	13.74	14.02	13.46	16.8	12.5	14.2533	14.1367
13-0192	9.9	18.96	13.13	13.9967	14.31	12.96	15.62	14.2967	14.1467
12-1526	12.84	14.64	12.96	13.48	16.39	15.54	12.97	14.9667	14.2233
13-2780	15.15	10.1	11.87	12.3733	12.63	17.8	19.09	16.5067	14.44
13-0708	12.52	15.21	15.29	14.34	13.74	16.7	14.08	14.84	14.59
13-2991	17.33	10.54	15.3	14.39	10.48	12.64	21.62	14.9133	14.6517
13-1276	13.08	13.23	10.28	12.1967	17.45	17.73	16.21	17.13	14.6633
13-0182	18.71	14.65	10.59	14.65	9.44	15.98	18.93	14.7833	14.7167
13-1464	12.98	18.98	14.5	15.4867	14.59	11.22	16.08	13.9633	14.725
12-1552	14.68	11.72	11.41	12.6033	14.68	16.93	19.48	17.03	14.8167
12-0968	14.45	12.91	11.59	12.9833	15.26	15.3	19.53	16.6967	14.84
12-1914	17.35	15	12.96	15.1033	14.37	10.38	19.02	14.59	14.8467
13-0668	13.48	15.19	14.87	14.5133	12.93	12.15	20.48	15.1867	14.85
13-2957	14.51	14.58	15.7	14.93	12.15	17.05	15.12	14.7733	14.8517
13-1210	12.66	14.88	10.28	12.6067	14.91	21.97	14.57	17.15	14.8783
13-0830	14.26	16.7	15.41	15.4567	14.1	16.66	12.14	14.3	14.8783
13-2665	18.36	8.84	15.92	14.3733	20.32	15.4	10.71	15.4767	14.925
13-2402	14.32	18.88	18.52	17.24	11.6	12.72	13.78	12.7	14.97
13-2481	18.96	18.97	11.18	16.37	9.53	12.58	18.64	13.5833	14.9767
13-1046	12.07	17.7	15.77	15.18	19.29	11.87	13.38	14.8467	15.0133
13-0679	10.63	11.1	15.83	12.52	17.07	18.6	16.88	17.5167	15.0183
13-2661	11.54	7.21	13.65	10.8	17.85	21.41	18.86	19.3733	15.0867
13-1186	16.78	14.81	17.03	16.2067	12.97	15.99	13.11	14.0233	15.115
13-1284	10.21	12.5	16.93	13.2133	18.45	13.6	19.01	17.02	15.1167
13-2144	15.12	10.61	12.82	12.85	15.17	16.09	20.97	17.41	15.13
12-1852	13.94	13.06	16.4	14.4667	15.93	15.71	15.79	15.81	15.1383
13-2664	16.19	13.53	12.48	14.0667	18.91	16.15	14.07	16.3767	15.2217
12-1190	11.84	13.54	19.07	14.8167	12.37	19.95	14.65	15.6567	15.2367
13-2430	17.9	19.59	12.72	16.7367	10.43	11.71	19.19	13.7767	15.2567
12-0421	18.93	17.45	11.46	15.9467	12.49	18.59	13.2	14.76	15.3533
13-2491	15.66	14.8	12.63	14.3633	11.84	19.6	18.04	16.4933	15.4283
13-2092	15.63	14.93	19.22	16.5933	12.98	15.66	14.56	14.4	15.4967
13-2494	18.24	14.67	16.45	16.4533	13.69	14.35	15.75	14.5967	15.525
12-2063	11.68	16.07	18.7	15.4833	16.21	13.84	16.75	15.6	15.5417
13-0514	12.95	17.82	17.59	16.12	16.25	15.84	12.96	15.0167	15.5683
13-1287	11.49	16.22	12.38	13.3633	19.35	16.8	17.88	18.01	15.6867
12-1767	14.14	14.44	16.16	14.9133	17.34	15.03	17.08	16.4833	15.6983
13-2603	14.03	16.6	14.42	15.0167	13.81	19.92	15.63	16.4533	15.735
13-3157	18.74	17.23	14.43	16.8	13.66	15.63	14.96	14.75	15.775
13-0628	19.9	17.99	16.61	18.1667	13.71	14.53	12.31	13.5167	15.8417
12-1468	14.25	18.18	15.68	16.0367	13.48	13.92	19.56	15.6533	15.845
13-1062	12.32	11.25	18.32	13.9633	18.57	16.98	17.69	17.7467	15.855
13-1865	13.32	13.11	15.96	14.13	17.29	17.83	17.69	17.6033	15.8667
13-1821	14.12	17.39	15.56	15.69	16.79	17.48	13.92	16.0633	15.8767
13-3149	13.3	20.22	10.38	14.6333	21.85	18.93	10.8	17.1933	15.9133
13-1933	13.81	12.91	17.23	14.65	18.44	19.48	13.84	17.2533	15.9517
13-2691	17.55	15.47	16.85	16.6233	17.15	14.81	13.91	15.29	15.9567
12-0766	20.6	22.98	17.73	20.4367	12.18	9.08	13.36	11.54	15.9883
12-0020	15.9	18.11	17.58	17.1967	10.08	20.31	14.36	14.9167	16.0567
13-0311	12.37	18.27	16.93	15.8567	13.5	15.99	19.39	16.2933	16.075
13-0189	16.47	17.82	19.26	17.85	13.9	13.64	15.55	14.3633	16.1067
13-0911	16.2	14.48	14.83	15.17	15.64	19.41	16.23	17.0933	16.1317
13-2636	16.94	17.19	15.69	16.6067	15.06	13.51	18.48	15.6833	16.145
12-0407	13.74	15.03	17.48	15.4167	21.44	13.74	15.68	16.9533	16.185
12-1961	11.92	14.48	15.57	13.99	17.78	18.19	19.3	18.4233	16.2067
13-0572	15.73	15.54	16.38	15.8833	20.17	15.53	14.05	16.5833	16.2333
13-2711	15.97	16.69	20.81	17.8233	16.57	11.63	15.87	14.69	16.2567
12-1774	11.2	14.94	13.12	13.0867	18.29	20.99	19.46	19.58	16.3333
13-3427	16.58	14.43	18.5	16.5033	13.74	17.67	17.38	16.2633	16.3833
13-1224	14.4	16.78	15.87	15.6833	17.65	16.35	17.34	17.1133	16.3983
12-1228	16.03	12.85	15.5	14.7933	16.75	17.09	20.41	18.0833	16.4383
13-2791	15.81	15.43	17.08	16.1067	13.68	15.01	21.71	16.8	16.4533
13-1084	17.45	14.31	13.64	15.1333	17.34	20.62	15.45	17.8033	16.4683
13-1334	18.83	16.11	12.51	15.8167	18.35	17.68	15.67	17.2333	16.525
13-1825	12.33	15.44	17.63	15.1333	18.08	16.67	19.08	17.9433	16.5383
13-1217	15.07	24.13	17.3	18.8333	25.69	6.79	10.3	14.26	16.5467
13-1318	13.95	20.15	19.62	17.9067	14.06	16.14	15.5	15.2333	16.57
13-2215	14.59	18.39	17.64	16.8733	16.33	18.44	14.1	16.29	16.5817
13-3027	18.87	19.27	16.24	18.1267	15.3	16.18	13.85	15.11	16.6183
13-3432	21.6	17.28	16.81	18.5633	15.77	7.16	21.22	14.7167	16.64
13-1421	15.02	20.13	14.79	16.6467	15.1	18.33	16.54	16.6567	16.6517
13-2488	19.38	17.5	13.24	16.7067	18.53	15.74	15.66	16.6433	16.675
12-0807	20.53	21.1	15.71	19.1133	9.41	18.84	14.56	14.27	16.6917
13-2632	22.47	19.74	7.35	16.52	19.62	14.49	16.62	16.91	16.715
13-3031	17.79	11.38	19.34	16.17	14.15	17.68	20.14	17.3233	16.7467
13-0455	17.79	18.04	20.21	18.68	20.57	12.61	11.44	14.8733	16.7767
12-1195	17.72	13.44	18.84	16.6667	13.73	21.98	14.96	16.89	16.7783
13-0197	18.73	15.34	16.3	16.79	15.37	19.94	15.32	16.8767	16.8333
13-0309	12.44	17.13	18.79	16.12	16.01	17.56	19.11	17.56	16.84
13-2963	16.93	13.12	12.57	14.2067	19.19	16.86	22.43	19.4933	16.85
13-0696	16.72	19.82	14.7	17.08	17.86	16.98	15.08	16.64	16.86
12-1710	18.19	16.36	17.3	17.2833	18.31	15.97	15.06	16.4467	16.865
13-0730	15.2	16.38	17.02	16.2	17.28	16.44	18.91	17.5433	16.8717
12-1867	15.95	16.95	16.94	16.6133	19.22	17.08	15.25	17.1833	16.8983
13-0977	20.53	17.24	21.23	19.6667	15.13	13.47	13.82	14.14	16.9033
13-1248	14.16	17.2	15.14	15.5	18.38	17.56	19.05	18.33	16.915
13-1087	17.4	15.2	17.87	16.8233	16.81	13.11	21.18	17.0333	16.9283
13-3370	17.08	21.18	18.63	18.9633	15.14	13.97	15.88	14.9967	16.98
13-3227	17.22	18.04	12.94	16.0667	15.79	18.5	19.43	17.9067	16.9867
13-0162	13.1	13.07	12.16	12.7767	21.77	22.42	19.55	21.2467	17.0117
12-1138	13.64	18.33	17.18	16.3833	18.93	17.39	16.63	17.65	17.0167
13-0255	18.17	14.16	16.07	16.1333	17.28	20.61	15.9	17.93	17.0317
13-2858	13.81	20.73	19.09	17.8767	16.81	21.44	10.34	16.1967	17.0367
12-1883	17.75	14.76	18	16.8367	12.02	23.58	16.13	17.2433	17.04
13-0302	13.97	18.86	17.87	16.9	17.79	14.9	18.9	17.1967	17.0483
13-0526	19.7	16.01	18.23	17.98	17.38	17.03	14.02	16.1433	17.0617
13-2137	17.89	15.12	17.03	16.68	15.25	20.18	16.96	17.4633	17.0717
13-1291	17.2	15.52	18.51	17.0767	18.36	15.97	17.22	17.1833	17.13
12-2057	15.38	15.79	17.31	16.16	19.21	17.96	17.17	18.1133	17.1367
13-2874	18.52	16.16	17.83	17.5033	16.95	15.54	17.83	16.7733	17.1383
13-1946	15.1	17.61	20.7	17.8033	14.97	18.12	16.42	16.5033	17.1533
13-2749	13.5	13.71	14.21	13.8067	24.95	18.32	18.27	20.5133	17.16
13-2105	18.31	17.38	17.27	17.6533	14.61	17.22	18.24	16.69	17.1717
13-3000	15.7	16.92	18.16	16.9267	17.46	16.83	18.08	17.4567	17.1917
12-1283	16	18.79	17.85	17.5467	16.51	16.97	17.11	16.8633	17.205
13-3108	14.69	20.15	17.27	17.37	14.37	15.81	21	17.06	17.215
13-0008	11.46	20.29	19.11	16.9533	16.85	20.77	14.9	17.5067	17.23
13-1687	16.82	19.21	15.62	17.2167	16.02	17.75	17.98	17.25	17.2333
13-2763	18.07	18.53	13.88	16.8267	14	18.93	20.03	17.6533	17.24
13-0922	13.19	18.39	17.1	16.2267	15.32	18.69	20.79	18.2667	17.2467
12-1701	14.74	18.89	15.85	16.4933	16.11	21.04	16.87	18.0067	17.25
13-3138	17.83	17	18.71	17.8467	16.69	17.73	15.61	16.6767	17.2617
13-0170	18.07	15.47	20.99	18.1767	17.72	18.68	12.68	16.36	17.2683
13-1317	17.99	13.99	19.39	17.1233	17.67	19.01	15.59	17.4233	17.2733
13-3275	17.97	16.21	17.19	17.1233	17.35	16.92	18	17.4233	17.2733
13-1703	16.57	18.73	17.55	17.6167	17.31	16.36	17.44	17.0367	17.3267
13-3089	20.29	18.47	21.33	20.03	16.61	15.5	12.4	14.8367	17.4333
12-0808	17.44	19.09	19.32	18.6167	12.18	19.76	16.89	16.2767	17.4467
13-1225	15.06	20.16	14.75	16.6567	18.62	15.98	20.32	18.3067	17.4817
13-1408	15.71	19.2	18.16	17.69	10.67	19.91	21.35	17.31	17.5
13-2175	18.68	14.31	12.42	15.1367	21.09	16.09	22.56	19.9133	17.525
13-3248	19.79	16.39	14.68	16.9533	19.23	18.26	16.99	18.16	17.5567
13-2727	20.42	15.93	19.11	18.4867	16.61	15.32	18.01	16.6467	17.5667
13-0093	20.78	16.47	17.13	18.1267	16.64	14.96	19.52	17.04	17.5833
13-1507	15.54	11.19	14.71	13.8133	20.48	19.99	23.67	21.38	17.5967
13-2259	17.23	16.18	17.46	16.9567	16.68	19.75	18.6	18.3433	17.65
13-3580	17.64	12	20.27	16.6367	18.49	17.68	19.88	18.6833	17.66
13-0541	15.56	18.48	13.9	15.98	18.73	22.42	16.91	19.3533	17.6667
12-0902	16.57	19.02	17.14	17.5767	18.74	17.93	16.74	17.8033	17.69
12-1803	15.61	18.85	16.1	16.8533	16.72	16.85	22.22	18.5967	17.725
13-3490	13.89	17.67	14.17	15.2433	24.57	17.39	18.79	20.25	17.7467
13-2005	14.17	23.02	12.86	16.6833	24.29	15.16	16.99	18.8133	17.7483
13-2363	17.89	19.59	18.06	18.5133	16.15	18.96	15.9	17.0033	17.7583
13-0672	19.42	14.92	16.39	16.91	17.19	18.98	19.77	18.6467	17.7783
13-2455	18.36	19.1	17.2	18.22	16.25	16.25	19.66	17.3867	17.8033
13-1205	20.25	8.64	16.41	15.1	19.56	19.86	22.13	20.5167	17.8083
13-0504	15.89	19.7	18.78	18.1233	20.86	15.13	16.5	17.4967	17.81
12-7834	17.68	16.69	17.14	17.17	18.53	17.01	19.88	18.4733	17.8217
13-0566	20.72	18.24	14.12	17.6933	23.89	13.7	16.28	17.9567	17.825
13-2833	18.67	17.65	15.41	17.2433	17.3	18.91	19.02	18.41	17.8267
13-2467	19.05	15.64	18.76	17.8167	18.12	18.41	16.99	17.84	17.8283
12-0045	19.46	17.44	15.14	17.3467	16.36	18.87	19.78	18.3367	17.8417
12-0026	20.42	19.25	15.15	18.2733	20.91	17.2	14.19	17.4333	17.8533
13-0846	18.46	19.83	17.78	18.69	16.9	16.88	17.27	17.0167	17.8533
12-1986	18.67	19.06	15.84	17.8567	16.32	17.45	19.82	17.8633	17.86
13-3215	16.19	19.15	18.3	17.88	20.76	17.32	15.67	17.9167	17.8983
12-0054	14.66	18.65	18.27	17.1933	18.3	18.35	19.28	18.6433	17.9183
13-1000	22.6	21.83	21.18	21.87	11.63	15.61	14.67	13.97	17.92
13-2787	17.56	20.97	18.89	19.14	15.67	16.64	17.8	16.7033	17.9217
12-1736	20.51	18.72	15.93	18.3867	18.88	17.26	16.33	17.49	17.9383
13-0991	15.42	17.54	15.37	16.11	18.78	21.05	19.57	19.8	17.955
12-1679	17.93	17.75	18.37	18.0167	17.72	17.06	19	17.9267	17.9717
13-0109	17.19	20.54	22.21	19.98	13.73	16.11	18.13	15.99	17.985
13-2263	17.2	19.51	18.2	18.3033	15.73	19.43	17.85	17.67	17.9867
13-3047	20.61	16.75	17.23	18.1967	19.97	15.97	17.42	17.7867	17.9917
13-2377	16.16	17.01	19.8	17.6567	17.45	19.09	18.45	18.33	17.9933
13-1851	15.48	11.76	17.79	15.01	12	18.32	32.62	20.98	17.995
13-0799	18.12	21.11	21.84	20.3567	16.34	16.75	13.81	15.6333	17.995
13-0361	15.73	16.97	19.86	17.52	17.46	20.82	17.17	18.4833	18.0017
13-2153	17.25	17.23	18.15	17.5433	17.39	20.93	17.07	18.4633	18.0033
13-1042	17.94	18.28	17.38	17.8667	18.65	19.39	16.44	18.16	18.0133
13-0662	14.91	15.45	18.47	16.2767	19.89	21.6	17.78	19.7567	18.0167
13-1583	15.07	19.2	17.59	17.2867	17.71	20.84	17.69	18.7467	18.0167
12-1592	17.72	14.6	19.92	17.4133	19.44	14.47	21.99	18.6333	18.0233
13-2247	19.87	18.89	18.09	18.95	16.26	15.88	19.2	17.1133	18.0317
13-3153	18.96	17.54	15.32	17.2733	18.69	15.75	21.95	18.7967	18.035
13-0784	18.47	15.46	18.71	17.5467	17.62	17.84	20.31	18.59	18.0683
12-1143	19.47	17.3	20.86	19.21	13.86	17.66	19.27	16.93	18.07
13-3214	18.11	13.55	19.31	16.99	21.09	18.69	17.74	19.1733	18.0817
13-1724	16.06	16.47	15.09	15.8733	17.7	19.89	23.33	20.3067	18.09
13-0567	16.28	15.54	18.6	16.8067	20	20.46	17.66	19.3733	18.09
13-3141	19.83	18.16	16.06	18.0167	19.88	19.69	14.96	18.1767	18.0967
13-1523	14.15	17.98	20.64	17.59	18.6	13.91	23.35	18.62	18.105
13-0674	20.66	17.09	17.87	18.54	18.8	15.02	19.32	17.7133	18.1267
13-2392	18.72	19.97	17.18	18.6233	18.11	19.95	14.88	17.6467	18.135
13-0792	17.8	18.44	17.03	17.7567	17.38	16.56	21.75	18.5633	18.16
12-0527	19.86	19.53	20.91	20.1	17.67	16.18	14.82	16.2233	18.1617
12-0010	16.99	15.12	19.5	17.2033	20.91	19.6	16.86	19.1233	18.1633
13-2237	16.61	18.22	14.7	16.51	18.71	20.12	20.73	19.8533	18.1817
13-0053	15.9	18.09	17.34	17.11	18.83	21.19	17.85	19.29	18.2
13-0992	16.56	19.09	18.38	18.01	17.77	16.73	20.75	18.4167	18.2133
12-1904	19.07	18.04	15.66	17.59	18.25	19.96	18.33	18.8467	18.2183
13-0112	16.57	17.09	17.88	17.18	20.55	17.88	19.35	19.26	18.22
12-1842	19.88	17.93	18.01	18.6067	16.86	16.21	20.64	17.9033	18.255
13-3425	18	20.46	18.14	18.8667	17.07	16.36	19.57	17.6667	18.2667
13-2971	20.59	13.84	16.33	16.92	18.44	21.69	18.75	19.6267	18.2733
13-1923	15.68	19.27	15.89	16.9467	22.05	21.8	15.17	19.6733	18.31
12-1583	19.53	20.41	15.85	18.5967	17.57	15.37	21.16	18.0333	18.315
13-2214	15.68	15.37	18.9	16.65	22.5	19.75	17.81	20.02	18.335
13-2765	18.31	15.11	17.84	17.0867	19.38	21.17	18.28	19.61	18.3483
13-1202	19.23	18.68	18.44	18.7833	18.36	18.02	17.4	17.9267	18.355
12-0386	16.16	19.33	18.79	18.0933	18.84	19.11	17.95	18.6333	18.3633
13-3378	20.26	18.41	19.14	19.27	15.73	17.32	19.45	17.5	18.385
13-0903	16.13	20.22	15.84	17.3967	22.39	17.31	18.48	19.3933	18.395
13-3468	19.16	20.1	17.54	18.9333	17.06	17.47	19.1	17.8767	18.405
13-0090	19.69	18.53	17.7	18.64	19.9	17.7	16.93	18.1767	18.4083
13-2853	19.75	13.67	18.07	17.1633	18.96	19.64	20.39	19.6633	18.4133
13-2968	18.79	17.66	19.58	18.6767	18.24	17.42	18.95	18.2033	18.44
13-0215	18.22	17.92	19.98	18.7067	20.25	17.59	16.72	18.1867	18.4467
13-1263	17.37	18.48	19.06	18.3033	17.52	17.63	20.67	18.6067	18.455
13-3453	17.24	18.26	20.02	18.5067	14.02	20.14	21.05	18.4033	18.455
13-0989	18.14	19.23	18.92	18.7633	18.79	16.43	19.39	18.2033	18.4833
13-3419	17.55	19.15	19.33	18.6767	20.96	17.4	16.7	18.3533	18.515
13-1312	16.79	17.86	17.72	17.4567	21.66	19.67	17.76	19.6967	18.5767
13-1315	20.88	20.25	24.46	21.8633	13.19	16.47	16.23	15.2967	18.58
13-2473	18.57	17.7	19.94	18.7367	17.21	19.99	18.11	18.4367	18.5867
13-0849	13.45	21.17	20.59	18.4033	19.7	16.82	19.8	18.7733	18.5883
13-1059	18.73	14.22	20.76	17.9033	21.8	16.13	20.03	19.32	18.6117
13-0689	19.25	16.23	17.3	17.5933	20.94	19.62	18.42	19.66	18.6267
13-1418	15.89	21.28	17.9	18.3567	17.12	21.95	17.76	18.9433	18.65
13-2638	14.19	19.47	19.43	17.6967	17.98	18.54	22.34	19.62	18.6583
13-1273	17.75	15.62	18.97	17.4467	17.52	21.93	20.22	19.89	18.6683
13-1373	21.18	19.92	13.04	18.0467	18.49	17.32	22.09	19.3	18.6733
12-1935	17.1	19.39	18.04	18.1767	20.95	21.71	14.89	19.1833	18.68
13-1173	19.98	20.6	16.67	19.0833	16.71	20.02	18.23	18.32	18.7017
13-3165	19.14	17.76	21.01	19.3033	17.39	16.27	20.7	18.12	18.7117
13-0836	17.42	13.09	16.45	15.6533	21.21	23.47	20.64	21.7733	18.7133
13-1969	18.97	18.12	18.82	18.6367	16.06	22.25	18.07	18.7933	18.715
13-1698	17.84	18	19.84	18.56	19.99	20.21	16.43	18.8767	18.7183
13-0509	16.36	18.72	19.89	18.3233	19.83	18.78	18.85	19.1533	18.7383
13-3137	21.37	20.56	16.41	19.4467	19.62	14.34	20.17	18.0433	18.745
12-1632	23.18	21.6	19.02	21.2667	13.66	13.77	21.3	16.2433	18.755
13-2716	19.24	16.76	20.74	18.9133	18.19	20.18	17.49	18.62	18.7667
13-3228	13.39	14.98	17.37	15.2467	20.48	26.57	19.83	22.2933	18.77
13-2695	18.53	19.13	16.69	18.1167	19.47	18.17	20.73	19.4567	18.7867
13-0986	27.55	24.79	17.97	23.4367	11.98	14.7	15.92	14.2	18.8183
13-3148	18.64	14.89	19.3	17.61	22.68	19.4	18.04	20.04	18.825
12-0342	20.3	18.17	22.79	20.42	18.48	20.26	13.03	17.2567	18.8383
13-1454	19.16	17.12	17.3	17.86	19.02	19.98	20.74	19.9133	18.8867
13-2784	17.86	19.86	20.94	19.5533	18.97	20.43	15.28	18.2267	18.89
13-2184	19.94	17.68	20.91	19.51	17.34	16.3	21.21	18.2833	18.8967
13-1003	18.66	20.02	13.27	17.3167	17.96	20.48	23.01	20.4833	18.9
13-2701	14.72	19.56	28.61	20.9633	13.48	16.57	20.72	16.9233	18.9433
13-2608	13.47	21.52	15.38	16.79	21.39	20.87	21.08	21.1133	18.9517
13-2361	17.86	16.23	21.15	18.4133	20.77	18.84	18.93	19.5133	18.9633
13-1233	13.44	12.19	19.91	15.18	24.89	26.35	17.05	22.7633	18.9717
13-0039	21.57	15.52	17.56	18.2167	20.32	20.43	18.56	19.77	18.9933
12-1567	21.66	18.21	17.33	19.0667	15.79	19.57	21.75	19.0367	19.0517
13-1993	17.97	20.82	19.51	19.4333	18.44	18.77	18.84	18.6833	19.0583
13-0063	20.83	19.86	21.28	20.6567	17.54	15.87	18.98	17.4633	19.06
13-0416	17.93	18.7	21.52	19.3833	16.93	18.71	20.65	18.7633	19.0733
13-1195	21.11	19.94	21.68	20.91	16.83	18.53	16.41	17.2567	19.0833
13-2115	18.37	18.24	17.34	17.9833	18.37	21.77	20.42	20.1867	19.085
13-1267	22.29	16.16	20.02	19.49	16.09	20.48	19.53	18.7	19.095
13-3297	16.82	18.95	20.37	18.7133	18.55	21.22	18.93	19.5667	19.14
13-0949	18.9	18.47	19.7	19.0233	18.58	19.92	19.32	19.2733	19.1483
13-0236	17.41	19.38	20.9	19.23	17.54	21.65	18.05	19.08	19.155
13-1633	20.26	16.21	20.51	18.9933	18.95	21.62	17.4	19.3233	19.1583
13-2811	21.17	15.68	20.97	19.2733	21.71	16.65	19.09	19.15	19.2117
12-1319	17.77	14.84	15.01	15.8733	22.16	23.85	21.67	22.56	19.2167
13-1645	21.23	17.11	21.87	20.07	20.43	16.43	18.25	18.37	19.22
13-2463	19.85	16.22	20.02	18.6967	18.98	19.1	21.23	19.77	19.2333
13-1035	17.88	19.68	19.48	19.0133	17.09	21.95	19.36	19.4667	19.24
12-0279	19.58	22.11	20.52	20.7367	16.06	19.96	17.29	17.77	19.2533
13-1516	16.91	18.9	15.29	17.0333	22.1	21.6	20.75	21.4833	19.2583
13-2825	21.4	17.29	17.48	18.7233	20.6	21.52	17.29	19.8033	19.2633
12-1254	22.55	18.51	24.56	21.8733	15.26	16.69	18.26	16.7367	19.305
13-2243	19.73	16.95	18.65	18.4433	20.28	21.01	19.32	20.2033	19.3233
13-1422	16.07	20.08	20.48	18.8767	17.9	24.23	17.39	19.84	19.3583
13-1486	19.02	20.19	19.44	19.55	19.2	21.45	16.86	19.17	19.36
13-3170	19.52	21.85	20.72	20.6967	19.25	17.36	17.61	18.0733	19.385
12-1879	20	20.83	19.43	20.0867	18.9	15.06	22.12	18.6933	19.39
12-0002	19.3	20.87	19.74	19.97	18.86	20.4	17.19	18.8167	19.3933
13-1329	18.83	20.55	16.31	18.5633	19.13	23.28	18.28	20.23	19.3967
13-0700	20.28	17.7	21.92	19.9667	16.73	19.68	20.07	18.8267	19.3967
13-1469	18.52	17.99	19.4	18.6367	21.99	20.54	18.04	20.19	19.4133
13-1443	18.58	15.86	16.53	16.99	23.03	22.78	19.73	21.8467	19.4183
13-3271	17.22	21.67	19.7	19.53	19.04	18.98	20	19.34	19.435
13-2485	18.48	18.86	22.79	20.0433	22.47	17.4	16.77	18.88	19.4617
13-0292	22.34	18.06	14.01	18.1367	18.16	20.87	23.37	20.8	19.4683
13-0957	18.77	21.22	15.43	18.4733	17.83	21.53	22.07	20.4767	19.475
13-0185	18.3	21.5	18.94	19.58	22.12	15.85	20.16	19.3767	19.4783
13-0494	20.44	18.12	21.62	20.06	13.3	23.27	20.12	18.8967	19.4783
13-1758	18.38	19.1	17.06	18.18	18.11	20.77	23.57	20.8167	19.4983
12-2094	14.58	15.37	10.49	13.48	26.05	25.3	25.41	25.5867	19.5333
12-1665	20.16	18.99	20.21	19.7867	18.35	21.54	17.96	19.2833	19.535
12-0533	17.82	18.41	20.2	18.81	19.3	20.3	21.2	20.2667	19.5383
12-0666	14.84	26.59	20.22	20.55	22.66	12.66	20.27	18.53	19.54
13-0867	18.85	19.09	16.45	18.13	20.5	19.66	22.71	20.9567	19.5433
13-2644	16.19	17.91	20.89	18.33	22.15	19.78	20.34	20.7567	19.5433
13-2953	21	19.36	20.66	20.34	18.01	16.91	21.32	18.7467	19.5433
13-0466	19.78	15.45	23.32	19.5167	19.8	18.7	20.36	19.62	19.5683
12-0897	20.48	16.29	19.43	18.7333	20.74	19.65	20.87	20.42	19.5767
13-0926	14.8	17.38	20.98	17.72	22.07	19.86	22.42	21.45	19.585
13-3229	18.33	20.53	23.89	20.9167	16.47	18.98	19.35	18.2667	19.5917
13-3246	21.56	23.75	19.33	21.5467	13.7	17.52	21.74	17.6533	19.6
13-0425	21.71	16.21	21.32	19.7467	21.62	15.57	21.19	19.46	19.6033
12-1614	21.74	20.46	23.32	21.84	17.45	18.23	16.53	17.4033	19.6217
13-1776	17.94	23.38	15.82	19.0467	19.84	22.19	18.65	20.2267	19.6367
13-2806	19.47	19.75	18.1	19.1067	18.52	19.96	22.09	20.19	19.6483
13-1612	20.8	18.24	21.45	20.1633	19.74	19.49	18.19	19.14	19.6517
12-1884	18.54	18.55	19.91	19	22.5	18.25	20.18	20.31	19.655
13-0408	19.94	22.14	17.79	19.9567	23.7	16.04	18.37	19.37	19.6633
13-0278	20.8	25.87	19.07	21.9133	13.33	20.49	18.49	17.4367	19.675
13-0443	27.64	25.55	23.75	25.6467	10.2	13.68	17.28	13.72	19.6833
13-1854	17.32	19.26	20.37	18.9833	23.27	21.1	16.82	20.3967	19.69
13-0902	16.53	17.84	20.87	18.4133	19.32	22.06	21.54	20.9733	19.6933
13-0695	18.86	20.8	20.24	19.9667	22.05	16.42	20.01	19.4933	19.73
12-1822	21.48	19.96	21.43	20.9567	16.42	20.7	18.57	18.5633	19.76
13-1528	23.54	18.49	24.06	22.03	19.08	17.21	16.33	17.54	19.785
13-0826	22.42	20.94	18.23	20.53	17.12	19.45	20.58	19.05	19.79
13-1277	19.32	17.21	20.86	19.13	18.56	20.9	21.92	20.46	19.795
13-2418	19.85	19.04	21.34	20.0767	18.93	26.57	13.11	19.5367	19.8067
13-0392	25.05	16.55	20.8	20.8	18.82	17.38	20.25	18.8167	19.8083
13-0299	14.31	16.65	18.68	16.5467	20.43	24.97	23.84	23.08	19.8133
13-0453	16.67	18.68	18.3	17.8833	22.52	23.09	19.68	21.7633	19.8233
13-1213	17.35	18.49	12.42	16.0867	21.15	24.73	24.85	23.5767	19.8317
12-0280	19.57	18.76	22	20.11	17.43	20.72	20.66	19.6033	19.8567
12-1580	18.37	23.11	19.51	20.33	20.78	18.25	19.2	19.41	19.87
13-0075	18.63	20.14	19.92	19.5633	22.67	20.22	18.15	20.3467	19.955
13-1357	17.67	20.53	23.88	20.6933	20.5	18.38	18.79	19.2233	19.9583
13-1403	24.41	21.16	22.07	22.5467	17.45	16.46	18.23	17.38	19.9633
13-1592	18.75	22.49	18.85	20.03	20.68	18.03	21.12	19.9433	19.9867
12-1616	17.32	16.13	20.54	17.9967	23.66	21.08	21.21	21.9833	19.99
13-1328	19.62	21.1	16.94	19.22	29.37	12.1	20.85	20.7733	19.9967
13-2880	18.74	21.91	18.02	19.5567	19.92	23.26	18.14	20.44	19.9983
13-2411	18.6	22.51	23.23	21.4467	17.82	18.56	19.3	18.56	20.0033
13-2151	22.48	17.17	20.36	20.0033	19.19	22.43	18.41	20.01	20.0067
13-0157	18.65	21.97	18.4	19.6733	17.49	20.36	23.28	20.3767	20.025
13-2649	17.06	21.4	20.23	19.5633	23.28	17.33	20.87	20.4933	20.0283
12-1094	23.87	20.08	19.26	21.07	19.54	21.13	16.34	19.0033	20.0367
13-0686	18.47	17.7	22.26	19.4767	21.49	22.8	17.52	20.6033	20.04
13-2372	17.58	21.15	18.76	19.1633	21.04	21.28	20.57	20.9633	20.0633
13-2856	19.56	20.68	22.17	20.8033	20.48	20.12	17.46	19.3533	20.0783
13-1341	19.07	21.34	20.99	20.4667	17.17	23.31	18.72	19.7333	20.1
13-0429	18.12	19.29	17.05	18.1533	21.92	22.92	21.35	22.0633	20.1083
13-1533	22.76	19.22	19.91	20.63	22.91	17.31	18.57	19.5967	20.1133
13-1261	19.58	19.15	22.9	20.5433	16.86	19.47	22.74	19.69	20.1167
13-1189	21.27	20.74	19.58	20.53	19.6	18.6	20.92	19.7067	20.1183
13-2967	22.34	20.71	18.99	20.68	20.45	21.99	16.23	19.5567	20.1183
13-1331	21.88	18.28	19.62	19.9267	19.4	23.67	17.87	20.3133	20.12
13-1252	20.66	20.2	20.87	20.5767	19.26	19.65	20.21	19.7067	20.1417
13-1456	17.35	21.46	21.64	20.15	16.36	17.8	26.38	20.18	20.165
13-1434	22.19	21.08	22.94	22.07	17.25	17.27	20.35	18.29	20.18
13-2864	20.68	21.27	18.91	20.2867	18.5	23.85	18.04	20.13	20.2083
12-1380	20.96	21.09	19.35	20.4667	20.86	18.41	20.58	19.95	20.2083
13-0116	20.07	22.58	25.51	22.72	16.48	21.52	15.19	17.73	20.225
13-3256	19.07	18.82	22.59	20.16	18.71	19.11	23.06	20.2933	20.2267
12-1274	13.24	17.11	21.2	17.1833	20.9	23.04	26.08	23.34	20.2617
13-1187	16.9	21.28	20.38	19.52	19.61	21.5	22.07	21.06	20.29
13-2639	19.97	18.88	21.18	20.01	21.68	20.5	19.58	20.5867	20.2983
12-0687	13.07	12.38	17.41	14.2867	26.98	26.32	25.65	26.3167	20.3017
13-0596	18.57	22.44	21.81	20.94	20.66	18.29	20.04	19.6633	20.3017
12-0118	19.52	21.71	20.02	20.4167	20.84	19.81	19.94	20.1967	20.3067
13-1505	19.2	20.35	20.31	19.9533	17.92	22.08	22.11	20.7033	20.3283
13-2120	17.31	23.26	19.36	19.9767	22.96	21.32	17.87	20.7167	20.3467
13-0422	23.33	16.68	19.08	19.6967	21.26	21.52	20.23	21.0033	20.35
13-1124	25.26	23.85	21.79	23.6333	15.95	17.35	18	17.1	20.3667
12-1730	25.26	20.08	24.66	23.3333	18.7	15.66	17.9	17.42	20.3767
13-2068	19.39	15.85	19.91	18.3833	22.77	29.51	14.83	22.37	20.3767
13-0790	17.66	21.12	23.26	20.68	24.66	21.18	14.99	20.2767	20.4783
12-1323	23	20.23	21.7	21.6433	21.04	20.22	16.79	19.35	20.4967
13-2228	22.47	19.19	18	19.8867	17.39	24.98	20.95	21.1067	20.4967
13-1684	19.42	23.23	23.22	21.9567	20.03	18.76	18.38	19.0567	20.5067
13-0072	21.94	19.2	19.84	20.3267	16.46	22.37	23.25	20.6933	20.51
13-1861	19.42	24.03	19.29	20.9133	18.83	21.98	19.55	20.12	20.5167
13-2221	16.78	22.69	20.55	20.0067	16.66	22.73	23.77	21.0533	20.53
13-3088	21.84	22.96	21.44	22.08	16.86	15.73	24.37	18.9867	20.5333
13-0061	20.25	18.93	23.76	20.98	19.02	19.43	21.81	20.0867	20.5333
13-2652	19.5	20.42	23.82	21.2467	18.68	21.53	19.34	19.85	20.5483
12-0876	21.33	22.48	18.43	20.7467	19.97	21.17	20	20.38	20.5633
13-0115	18.08	19.99	24.62	20.8967	20.23	20.51	19.96	20.2333	20.565
13-1117	21.42	18.11	20.66	20.0633	20.55	22.19	20.58	21.1067	20.585
12-2059	22.3	18.95	20.75	20.6667	17.13	24.41	20.06	20.5333	20.6
12-1731	20.45	16.19	21.47	19.37	24.4	19.3	21.92	21.8733	20.6217
13-1218	15.69	24.33	19.86	19.96	25.77	17.11	21.24	21.3733	20.6667
13-3433	22.33	20.74	25.56	22.8767	17.83	18.2	19.48	18.5033	20.69
12-1221	22.24	21.63	20.74	21.5367	19.54	18.87	21.18	19.8633	20.7
13-2009	21.13	21.13	20.93	21.0633	18.4	22.07	20.56	20.3433	20.7033
13-3172	18.68	16.93	20.21	18.6067	22.28	20.54	25.66	22.8267	20.7167
13-2619	17.8	14.44	13.96	15.4	20.74	36.08	21.3	26.04	20.72
13-1016	22.12	26.52	20.89	23.1767	20.76	16.9	17.15	18.27	20.7233
13-3444	18.18	25.51	24.23	22.64	16.27	19.41	20.82	18.8333	20.7367
13-2794	22.94	18.45	20.72	20.7033	21.52	17.72	23.13	20.79	20.7467
12-0634	18.24	21.77	19.01	19.6733	21.94	25.45	18.13	21.84	20.7567
13-2043	21.23	20.22	19.59	20.3467	23.77	19.43	20.49	21.23	20.7883
13-2500	21.45	24.76	19.05	21.7533	21.98	18.13	19.43	19.8467	20.8
13-3110	20.49	21.61	19.03	20.3767	23.13	20.62	19.99	21.2467	20.8117
13-1982	19.25	21.73	21.18	20.72	21.09	18.73	22.95	20.9233	20.8217
13-2001	17.36	21.84	23.26	20.82	19.28	24.93	18.36	20.8567	20.8383
13-1984	22.57	24.42	20.39	22.46	19.71	17.8	20.23	19.2467	20.8533
13-0446	23.31	19.75	17.8	20.2867	21.62	19.66	23.09	21.4567	20.8717
13-2441	20.44	22.79	18.97	20.7333	21.11	23.26	18.81	21.06	20.8967
12-1085	19.61	22.66	23.45	21.9067	25.06	16.57	18.12	19.9167	20.9117
13-3053	20.37	16.65	18.37	18.4633	21.79	25.99	22.34	23.3733	20.9183
12-0934	16.6	21.79	23.98	20.79	22.33	19.98	20.85	21.0533	20.9217
13-0635	19.3	22.04	21.33	20.89	22.04	20.5	20.32	20.9533	20.9217
13-3085	22.72	21.96	21.09	21.9233	23.79	17.61	18.46	19.9533	20.9383
13-0159	17.34	22.84	16.84	19.0067	23.58	22.07	22.97	22.8733	20.94
12-0193	21.18	20.62	23.26	21.6867	17.26	21.09	22.29	20.2133	20.95
13-2025	15.46	18.57	21.18	18.4033	24.77	25.37	20.55	23.5633	20.9833
13-2239	18.11	20.73	18.71	19.1833	22.61	23.04	22.77	22.8067	20.995
13-1893	19.18	20.23	21.4	20.27	22.62	19.03	23.6	21.75	21.01
12-1145	21.52	23.23	16.98	20.5767	20.8	21.39	22.22	21.47	21.0233
13-1750	20.27	19.1	22.79	20.72	19.38	20.63	23.97	21.3267	21.0233
13-1283	22.45	21.24	21.79	21.8267	22.2	18.77	19.9	20.29	21.0583
13-1488	20.22	18.78	16.1	18.3667	22.93	25.02	23.39	23.78	21.0733
13-0832	13.27	14.87	17.35	15.1633	28.01	27.22	25.88	27.0367	21.1
13-0245	22.52	24.9	21.51	22.9767	16.09	23.75	17.84	19.2267	21.1017
13-1365	23.58	22.7	19.62	21.9667	21.86	18.93	20.02	20.27	21.1183
13-2667	24.43	22.02	16.78	21.0767	22.03	21.04	20.63	21.2333	21.155
13-0054	18.79	21.1	20.17	20.02	19.12	23.35	24.42	22.2967	21.1583
13-1751	22.41	18.12	20.34	20.29	21.55	23.73	20.85	22.0433	21.1667
13-2498	18.84	20.86	21.75	20.4833	19.31	23.8	22.45	21.8533	21.1683
13-2004	20.83	21.33	25.08	22.4133	20	21.66	18.15	19.9367	21.175
12-0046	20.55	15.64	27.88	21.3567	22.17	18.99	21.85	21.0033	21.18
13-1161	19.13	20.64	24.89	21.5533	18.6	19.97	23.86	20.81	21.1817
13-1144	22.61	18.64	22.33	21.1933	22.75	19.85	21.01	21.2033	21.1983
13-0580	18.53	20.01	19.3	19.28	23.32	22.91	23.32	23.1833	21.2317
13-1227	20.73	21.57	17.97	20.09	24.49	22.59	20.12	22.4	21.245
13-2669	23.65	18.84	15.93	19.4733	24.99	23	21.14	23.0433	21.2583
13-2735	17.5	18.55	15.12	17.0567	23.99	26.95	25.45	25.4633	21.26
12-1176	22.32	26.76	23.76	24.28	18.06	19.17	17.53	18.2533	21.2667
13-0683	18.4	24.88	19.88	21.0533	22.39	19.2	22.88	21.49	21.2717
13-0237	19.45	21.67	23.54	21.5533	19.33	20.58	23.06	20.99	21.2717
13-2054	20.02	21.3	19.73	20.35	22.16	21.43	23.16	22.25	21.3
13-2131	18.49	18.53	23.55	20.19	23.52	20.88	22.96	22.4533	21.3217
13-0272	23.62	22.13	21.21	22.32	18.71	19.44	22.84	20.33	21.325
12-0964	20.58	25.33	21.08	22.33	21.38	19.1	20.49	20.3233	21.3267
13-0288	21.65	23.73	20.34	21.9067	20.61	19.38	22.28	20.7567	21.3317
13-0936	20.01	21.46	24.4	21.9567	18.94	23.49	19.75	20.7267	21.3417
13-2868	20.91	24.02	21.84	22.2567	19.6	24.32	17.38	20.4333	21.345
12-2038	21.29	22.65	22.85	22.2633	21.34	18.72	21.31	20.4567	21.36
12-0447	20.11	21.89	22.98	21.66	22.21	21.05	19.98	21.08	21.37
13-0031	23.24	16.75	21.18	20.39	22.18	24.58	20.34	22.3667	21.3783
13-0389	22.11	21.28	20.73	21.3733	20.55	23.04	20.69	21.4267	21.4
13-1885	22.75	22.04	17.55	20.78	21.87	21.78	22.48	22.0433	21.4117
12-0974	21.52	20.68	17.9	20.0333	19.71	23.58	25.21	22.8333	21.4333
13-1887	21.13	22.64	21.49	21.7533	22.79	20.59	20.03	21.1367	21.445
13-1527	22.8	21.97	16.56	20.4433	21.5	22.52	23.37	22.4633	21.4533
13-2662	23.38	23.17	20.35	22.3	21.16	22.89	17.78	20.61	21.455
13-3011	18.46	23.25	24.63	22.1133	22.63	19	20.79	20.8067	21.46
13-3374	24.11	21.08	23.76	22.9833	22.69	20.43	16.8	19.9733	21.4783
13-0343	17.61	19	21.52	19.3767	25.18	22.8	22.81	23.5967	21.4867
13-1873	23.02	19.93	21.41	21.4533	23.3	18.85	22.58	21.5767	21.515
12-1084	23.26	19.39	24.86	22.5033	24.09	19.89	17.79	20.59	21.5467
13-0824	22.22	21.15	20.82	21.3967	18.5	21.89	24.78	21.7233	21.56
13-2803	20.34	20.94	17.28	19.52	23.86	26.83	20.12	23.6033	21.5617
13-2875	18.21	24.4	18.03	20.2133	18.36	26.58	23.81	22.9167	21.565
13-2499	22.23	21.59	24.17	22.6633	18.24	23.37	19.83	20.48	21.5717
13-0379	21.18	20.01	17.98	19.7233	23.73	22.3	24.31	23.4467	21.585
13-0606	21.35	20.57	24.68	22.2	21.95	18.57	22.39	20.97	21.585
13-3101	13.31	25.38	21.1	19.93	23.74	26.17	19.84	23.25	21.59
13-2483	21.72	20.05	18.7	20.1567	23.82	21.68	23.67	23.0567	21.6067
13-3284	22.51	22.28	23.26	22.6833	18.49	21.46	21.73	20.56	21.6217
13-0969	22.83	24.01	19.06	21.9667	21.9	21.98	20.07	21.3167	21.6417
13-3093	22.61	20.48	19.08	20.7233	24.38	20.97	22.59	22.6467	21.685
13-3224	22.74	24.32	19.71	22.2567	21.61	21.83	19.95	21.13	21.6933
13-1238	18.13	15.88	18.89	17.6333	24.03	27.19	26.05	25.7567	21.695
13-1859	22.34	21.85	20.58	21.59	18.56	22.5	24.44	21.8333	21.7117
13-2163	22.13	20.52	23.85	22.1667	24.56	17.07	22.27	21.3	21.7333
13-0502	20.8	21.13	23.71	21.88	24.96	21.27	18.63	21.62	21.75
13-2480	25.53	21.18	21.41	22.7067	19.2	21.19	22.01	20.8	21.7533
13-1886	19.34	18.26	19.19	18.93	23.32	22.76	27.66	24.58	21.755
13-1468	20.53	17.93	21.2	19.8867	23.16	22.7	25.08	23.6467	21.7667
12-0836	19.48	19.17	19.35	19.3333	21.51	26.95	24.19	24.2167	21.775
13-0473	19.52	20.85	21.46	20.61	22.53	26.11	20.23	22.9567	21.7833
13-3015	21.18	20.6	19.29	20.3567	22.94	22.88	23.93	23.25	21.8033
13-0415	19.41	21.51	17.91	19.61	23.47	24.57	24.12	24.0533	21.8317
12-0025	21.39	16.25	26.81	21.4833	22.95	23.8	19.79	22.18	21.8317
13-3273	21.05	22.31	20.63	21.33	19.79	22.72	24.56	22.3567	21.8433
13-1250	22.45	23.77	26.48	24.2333	20.85	18.04	19.63	19.5067	21.87
12-1799	22.91	25.99	21.1	23.3333	22.75	19.16	19.33	20.4133	21.8733
13-1006	20.75	19.2	22.53	20.8267	21.77	23.3	23.84	22.97	21.8983
13-3176	23.27	22.07	21.33	22.2233	18.07	21.96	24.72	21.5833	21.9033
13-2894	20.94	23.4	19.58	21.3067	21.39	23.94	22.36	22.5633	21.935
12-1848	21.98	23.67	24.03	23.2267	23.73	19.92	18.28	20.6433	21.935
13-3423	21	19.33	20.71	20.3467	23.74	23.89	22.95	23.5267	21.9367
13-2781	24.39	22.06	23.81	23.42	20	22.74	18.66	20.4667	21.9433
12-1236	23.02	22.58	20.39	21.9967	19.32	22.84	23.56	21.9067	21.9517
13-1377	22.91	20.72	25.3	22.9767	23.72	18.87	20.22	20.9367	21.9567
13-0787	20.76	20.85	23.06	21.5567	20.85	22.13	24.2	22.3933	21.975
12-1335	21.29	20.11	22.43	21.2767	24.27	22.59	21.34	22.7333	22.005
13-1713	22.95	25.09	24.31	24.1167	18.89	19.61	21.24	19.9133	22.015
12-1362	21.87	23.31	22.13	22.4367	21.27	22.85	20.66	21.5933	22.015
13-0021	22	23.15	20.18	21.7767	23.58	22.49	20.71	22.26	22.0183
13-0619	22.29	20.66	21.57	21.5067	21.04	22.75	23.92	22.57	22.0383
12-1059	14.72	21.24	19.73	18.5633	28.53	25.88	22.19	25.5333	22.0483
13-0759	20.9	21.48	24.9	22.4267	19.03	22.19	23.82	21.68	22.0533
13-1497	22.39	19.38	20.34	20.7033	24.31	23.14	22.76	23.4033	22.0533
13-3495	22.67	22.52	21.13	22.1067	23.05	20.3	22.69	22.0133	22.06
13-0461	28.9	32.41	34.17	31.8267	36.89	0	0	12.2967	22.0617
12-1873	22.7	26.13	19.27	22.7	19.37	24.66	20.28	21.4367	22.0683
13-0501	20.17	20.31	19.54	20.0067	26.51	24.3	21.67	24.16	22.0833
13-0645	22.59	23.44	20.98	22.3367	19.49	24.16	21.85	21.8333	22.085
12-0052	18.36	21.65	21.55	20.52	20.33	24.76	25.9	23.6633	22.0917
13-2381	24.06	25.6	21.76	23.8067	19.96	18.16	23.13	20.4167	22.1117
12-0391	24.5	20.3	19.09	21.2967	20.02	23.5	25.28	22.9333	22.115
12-2005	23.58	22.36	20.33	22.09	22.15	21.88	22.45	22.16	22.125
13-0107	23.41	20.42	25.93	23.2533	21.93	18.22	22.87	21.0067	22.13
13-1623	20.59	21.96	22.17	21.5733	22.34	20.88	24.85	22.69	22.1317
13-2103	22.57	21.01	20.59	21.39	25.56	19.98	23.27	22.9367	22.1633
13-0306	19.27	20.83	22.76	20.9533	21.92	23.45	24.91	23.4267	22.19
13-2610	22.99	22.45	21.22	22.22	22.21	22.46	22.04	22.2367	22.2283
13-2379	24.51	19.92	20.78	21.7367	19.13	27.07	22	22.7333	22.235
12-0427	20.04	21.12	22.36	21.1733	23.41	24.43	22.13	23.3233	22.2483
13-1451	21.19	23.9	21.21	22.1	18.95	24.97	23.3	22.4067	22.2533
13-0610	23.14	21.85	23.11	22.7	21.88	20.09	23.47	21.8133	22.2567
13-1749	19.47	23.34	20.26	21.0233	23.24	26.83	20.48	23.5167	22.27
13-0554	24.64	26.01	17.55	22.7333	19.11	24.64	21.71	21.82	22.2767
13-2965	20.19	19.21	24.03	21.1433	19.97	24.75	25.6	23.44	22.2917
13-3125	16.14	19.94	18.79	18.29	25.53	24.7	28.78	26.3367	22.3133
13-1600	23.81	23.72	19.23	22.2533	22.23	21.11	23.82	22.3867	22.32
13-1628	21.8	23.24	20.77	21.9367	20.33	25.73	22.06	22.7067	22.3217
13-2698	20.2	28.14	24.15	24.1633	21.23	19.66	20.56	20.4833	22.3233
13-0586	25.61	20.54	22.36	22.8367	18.19	24.18	23.07	21.8133	22.325
13-1521	18.47	24.11	22.73	21.77	20.52	24.87	23.37	22.92	22.345
12-0343	17.15	20.53	21.09	19.59	26.25	27.93	21.23	25.1367	22.3633
13-3400	9.4	13.14	8.71	10.4167	31.12	32.69	39.13	34.3133	22.365
13-3291	23.55	21.18	20.8	21.8433	21.46	21.98	25.26	22.9	22.3717
13-1597	24.33	26.93	19.53	23.5967	20.99	20.62	21.9	21.17	22.3833
12-1271	19.99	22.81	23.57	22.1233	20.87	24.58	22.49	22.6467	22.385
13-1857	19.88	26.09	23.46	23.1433	20.16	24.57	20.2	21.6433	22.3933
13-0657	25.21	20.09	19.67	21.6567	18.88	25.64	24.97	23.1633	22.41
12-0763	23.1	21.01	22.8	22.3033	19.08	22.93	25.57	22.5267	22.415
13-3145	22.57	21.75	23.03	22.45	21.45	22.41	23.3	22.3867	22.4183
13-2138	23.78	20.42	22.64	22.28	24.47	21.17	22.03	22.5567	22.4183
12-0035	21.43	23.43	25.31	23.39	24.89	20.39	19.1	21.46	22.425
13-1569	20.17	21.18	29.7	23.6833	22.3	21.09	20.26	21.2167	22.45
13-0313	23.01	20.33	21.91	21.75	23.09	21.67	24.72	23.16	22.455
13-0126	25.52	24.51	20.12	23.3833	20.36	21.9	22.38	21.5467	22.465
12-1473	24.04	23.79	24.51	24.1133	21.51	20.58	20.38	20.8233	22.4683
13-1827	22.06	24.26	25.09	23.8033	21.83	21.36	20.25	21.1467	22.475
13-2489	20.18	24.2	22.81	22.3967	23.97	21.94	21.79	22.5667	22.4817
13-1538	21.16	24.51	20.53	22.0667	23.84	19.73	25.2	22.9233	22.495
13-3265	20.8	22.55	24.63	22.66	21.55	20.22	25.27	22.3467	22.5033
13-1215	18.67	19.34	21.9	19.97	23.3	26.18	25.67	25.05	22.51
13-2064	24.93	21.31	23.49	23.2433	21.95	23.32	20.07	21.78	22.5117
13-1889	21.5	21.46	23.26	22.0733	21.71	25.77	21.44	22.9733	22.5233
13-3296	21.88	26.18	18.07	22.0433	24.22	20.09	24.71	23.0067	22.525
13-1985	23.95	22.61	20.27	22.2767	24.07	23.37	20.89	22.7767	22.5267
13-1638	22.91	18.6	23.34	21.6167	23.75	21.93	24.63	23.4367	22.5267
12-1140	22.86	24.27	21.12	22.75	21.5	22.91	22.51	22.3067	22.5283
13-1150	21.19	22.22	21.87	21.76	24.4	23.11	22.39	23.3	22.53
13-0664	24.08	22.32	21.88	22.76	19.67	24.41	22.82	22.3	22.53
12-1628	21.99	22.61	20.56	21.72	25.56	25.36	19.11	23.3433	22.5317
13-2416	17.64	21.51	22.11	20.42	27.63	22.13	24.22	24.66	22.54
13-0095	20.56	22.97	23.31	22.28	21.86	20.87	25.83	22.8533	22.5667
12-2085	24.97	23.09	25.6	24.5533	20.64	19.01	22.18	20.61	22.5817
13-0944	22.79	20.4	22.46	21.8833	22.1	23.67	24.11	23.2933	22.5883
12-2078	16.38	17.88	19	17.7533	30.46	25.63	26.23	27.44	22.5967
12-0511	16.06	28.11	24.24	22.8033	31.71	19.83	15.65	22.3967	22.6
13-1525	21.23	25.76	22.87	23.2867	23.14	21.15	21.58	21.9567	22.6217
13-3270	29.02	23.29	18.11	23.4733	22.71	17.7	24.92	21.7767	22.625
12-1640	21.21	24.95	21.74	22.6333	26.05	22.64	19.25	22.6467	22.64
12-1136	18.83	15.15	16.75	16.91	28.16	29.38	27.59	28.3767	22.6433
12-0544	25.73	23.5	24.78	24.67	20.55	22.32	19.01	20.6267	22.6483
12-1719	25.34	20.58	22.14	22.6867	22.82	24.47	20.57	22.62	22.6533
13-2454	20.79	20.36	23.63	21.5933	22.62	24.09	24.49	23.7333	22.6633
12-0708	21.77	21.28	22.25	21.7667	25.91	22.38	22.43	23.5733	22.67
13-0382	19.47	25.56	21.66	22.23	24.32	24.59	20.56	23.1567	22.6933
13-0886	27.94	25.69	19.46	24.3633	23.07	19.24	20.77	21.0267	22.695
13-2446	23.71	24.17	21.8	23.2267	20.48	20.76	25.38	22.2067	22.7167
13-1520	18.09	19.95	22.71	20.25	25.71	23.76	26.09	25.1867	22.7183
13-2222	23.85	25.35	22.81	24.0033	23.16	21.03	20.22	21.47	22.7367
13-0404	20.3	18.63	23.19	20.7067	28.67	20.88	24.82	24.79	22.7483
12-1491	25.81	24.83	21.06	23.9	20.8	23.25	20.74	21.5967	22.7483
12-1264	20.36	24.84	20.76	21.9867	21.57	24.2	24.78	23.5167	22.7517
13-1815	23.08	22.12	23.6	22.9333	24.73	21.85	21.14	22.5733	22.7533
13-2008	22.69	21.06	20.74	21.4967	23.34	23.43	25.27	24.0133	22.755
12-1581	16.77	20.08	19.57	18.8067	24.71	28.29	27.18	26.7267	22.7667
13-2605	20.21	20.92	22.38	21.17	23.08	24.21	25.91	24.4	22.785
12-0127	21.88	24.2	23.49	23.19	25.19	20.97	21.01	22.39	22.79
13-1009	19.32	25.26	22.09	22.2233	23.08	22.12	24.88	23.36	22.7917
12-1906	21.87	22.79	21.94	22.2	20.51	25.24	24.43	23.3933	22.7967
13-1143	25.15	23.34	26.41	24.9667	16.4	22.6	22.91	20.6367	22.8017
13-2075	20.02	22.15	23.06	21.7433	22.38	26.41	22.87	23.8867	22.815
13-1963	24.79	22.35	24.29	23.81	26.24	19.63	19.69	21.8533	22.8317
13-1652	18.71	28.79	24.05	23.85	20.62	25.71	19.13	21.82	22.835
13-1495	23.88	21.89	20.23	22	21.36	22.88	26.78	23.6733	22.8367
13-2155	28.59	22.01	20.11	23.57	23.92	21.35	21.2	22.1567	22.8633
12-0784	23.8	22.29	24.18	23.4233	23.82	18.64	24.47	22.31	22.8667
13-2748	24	25.92	20.43	23.45	20.39	21.39	25.1	22.2933	22.8717
13-0426	26.58	23.04	19.32	22.98	20.02	25.95	22.44	22.8033	22.8917
13-1473	22	22.09	21.95	22.0133	22.35	25.11	23.87	23.7767	22.895
13-0559	23.41	21.8	21.57	22.26	21.81	26.76	22.14	23.57	22.915
13-2071	20.39	20.67	23.14	21.4	26.13	23.59	23.6	24.44	22.92
12-1733	25.13	20.5	22.67	22.7667	21.6	25.26	22.49	23.1167	22.9417
13-0377	22.03	19.16	23.9	21.6967	21.37	27.11	24.08	24.1867	22.9417
13-2109	19.48	20.39	21.26	20.3767	25.53	27	24.05	25.5267	22.9517
13-1860	27.84	19.11	22.22	23.0567	22.69	20.75	25.15	22.8633	22.96
13-0584	21.49	23.32	20.95	21.92	21.95	26.6	23.55	24.0333	22.9767
13-3080	26.57	25.71	19.77	24.0167	25.48	18.53	21.81	21.94	22.9783
13-0820	22.83	23.46	20.64	22.31	27.23	20.43	23.32	23.66	22.985
12-1609	20.33	23.34	25.06	22.91	20.89	27.28	21.01	23.06	22.985
12-1547	19	27.93	24.94	23.9567	21.87	19.38	24.84	22.03	22.9933
13-1307	24.54	22.19	20.03	22.2533	23.51	24.52	23.19	23.74	22.9967
13-1813	20.75	25.95	23.58	23.4267	22.57	21.48	23.78	22.61	23.0183
13-0342	23.32	23.86	22.08	23.0867	22.84	23.48	22.54	22.9533	23.02
13-0369	26.3	23.32	20.83	23.4833	22.57	24.57	20.56	22.5667	23.025
12-0980	23.4	22.55	24.52	23.49	22.1	24.36	21.27	22.5767	23.0333
13-3953	20.06	22.28	25.24	22.5267	24.35	24.23	22.04	23.54	23.0333
13-1219	30.03	33.9	33.86	32.5967	12.32	11.33	16.81	13.4867	23.0417
12-0264	22.44	24.05	25.32	23.9367	20.1	22.02	24.35	22.1567	23.0467
13-0958	24.45	23.79	22.34	23.5267	21.45	23.39	22.9	22.58	23.0533
13-1965	14.71	18.41	17.24	16.7867	32.13	27.06	28.79	29.3267	23.0567
13-1819	19.6	22.27	24.12	21.9967	25.94	22.69	23.72	24.1167	23.0567
13-0045	28.5	22.49	16.88	22.6233	22.33	26.22	21.98	23.51	23.0667
13-1614	23.34	20.65	24.99	22.9933	22.94	21.47	25.07	23.16	23.0767
13-0269	20.56	21.12	22.83	21.5033	22.91	23.19	27.86	24.6533	23.0783
13-1339	28.98	25.51	26.48	26.99	17.32	21.95	18.38	19.2167	23.1033
13-1796	21.03	24.52	20.21	21.92	22.77	24.94	25.27	24.3267	23.1233
13-0394	24.35	26.9	22.66	24.6367	21.83	22.4	20.79	21.6733	23.155
13-1839	21.42	24.34	21.58	22.4467	24.4	24.39	22.85	23.88	23.1633
12-1463	21.22	23.78	24.41	23.1367	21.24	23.79	24.56	23.1967	23.1667
13-0233	12.17	13.56	16.23	13.9867	33.55	28.63	34.95	32.3767	23.1817
13-0076	20.2	24.05	26.18	23.4767	23.44	23.8	21.47	22.9033	23.19
13-0086	23.03	22.68	21.01	22.24	22.96	22.75	26.76	24.1567	23.1983
13-2067	20.39	19.48	23.04	20.97	27.07	25.45	23.88	25.4667	23.2183
12-1739	22.85	25.02	20.53	22.8	23.57	22.9	24.46	23.6433	23.2217
13-1108	24.26	22.33	21.29	22.6267	25.15	23.19	23.14	23.8267	23.2267
13-2450	23.55	22.37	23.2	23.04	24.26	24.33	21.72	23.4367	23.2383
13-2226	24.75	27.72	24.27	25.58	19.78	22.46	20.49	20.91	23.245
12-1316	22.14	21.13	26.95	23.4067	24.92	20.5	23.96	23.1267	23.2667
12-2016	23.92	24.14	21.1	23.0533	20.24	26	24.33	23.5233	23.2883
13-1211	25.36	24.48	22.37	24.07	24.59	20.99	22.18	22.5867	23.3283
13-3408	23.11	23.46	26.14	24.2367	25.51	21.39	20.38	22.4267	23.3317
13-3107	25.37	21.83	22.22	23.14	21.11	25.34	24.19	23.5467	23.3433
13-3471	33.54	20.58	19.52	24.5467	25.59	19.03	21.9	22.1733	23.36
13-1824	19.38	26.45	27.62	24.4833	20.15	26.72	19.86	22.2433	23.3633
13-2202	20.35	24.02	25.46	23.2767	24.76	22.37	23.28	23.47	23.3733
13-1382	21.75	23.5	21.5	22.25	25.1	24.63	23.87	24.5333	23.3917
12-1943	20.62	21.7	23.76	22.0267	20.2	27.74	26.4	24.78	23.4033
13-3357	25.74	20.46	23.15	23.1167	24.85	21.98	24.39	23.74	23.4283
13-0875	24.29	24.04	22.43	23.5867	22.65	23.57	23.59	23.27	23.4283
13-1563	19.04	25.68	26.27	23.6633	20.43	28.73	20.43	23.1967	23.43
13-1951	21.56	20.04	23.31	21.6367	20.79	26.58	28.45	25.2733	23.455
13-1921	22.82	24.35	20.81	22.66	25.55	24.42	22.86	24.2767	23.4683
12-2031	24.53	25.45	21.29	23.7567	24.01	24.69	20.87	23.19	23.4733
12-2003	22.59	22	24.11	22.9	22.53	23.73	25.95	24.07	23.485
13-0326	20.18	20.01	23.15	21.1133	25.37	25.92	26.32	25.87	23.4917
13-3299	23.64	24.8	21.4	23.28	24.45	24.9	21.76	23.7033	23.4917
13-0235	24.74	22.37	22.49	23.2	22.94	24.47	23.96	23.79	23.495
13-2154	24.5	25.2	22.63	24.11	20.47	25.48	22.7	22.8833	23.4967
13-1555	24.09	26.02	24.04	24.7167	25.13	20.66	21.05	22.28	23.4983
13-0221	24.8	22.04	25.99	24.2767	22.84	24.05	21.43	22.7733	23.525
13-1896	22.18	22.64	23.16	22.66	23.97	23.92	25.35	24.4133	23.5367
12-1944	22.19	26.34	26.04	24.8567	20.06	22.16	24.43	22.2167	23.5367
13-1816	19.51	20.76	27.15	22.4733	26.1	24.92	22.79	24.6033	23.5383
13-2692	22.93	24.38	23.12	23.4767	20.62	23.53	26.65	23.6	23.5383
13-3475	25.12	26.21	25.01	25.4467	20.51	21.78	22.6	21.63	23.5383
13-3294	21.75	24.6	25.89	24.08	23.16	20.16	25.71	23.01	23.545
13-2216	21.87	24.7	22.41	22.9933	22.01	26.11	24.31	24.1433	23.5683
13-0642	23.5	21.63	24.03	23.0533	21.86	24.84	25.8	24.1667	23.61
13-2849	22	25.79	24.15	23.98	25.72	24.48	19.66	23.2867	23.6333
13-2422	35.76	38.66	29.57	34.6633	7.51	13.03	17.3	12.6133	23.6383
13-2048	22.31	21.73	23.49	22.51	24.26	25.94	24.19	24.7967	23.6533
12-0578	25.7	23.08	24.22	24.3333	24.59	20.7	23.68	22.99	23.6617
13-1631	22.77	22.8	23.64	23.07	26.7	21.16	24.91	24.2567	23.6633
13-1244	20.03	25.26	25.89	23.7267	25.33	26.61	18.86	23.6	23.6633
13-0531	20.55	25.34	23.02	22.97	22.79	23.69	26.64	24.3733	23.6717
13-2124	15.88	29.11	28.98	24.6567	20.49	24.1	23.55	22.7133	23.685
13-0771	25.82	25	24.04	24.9533	20.36	22.77	24.17	22.4333	23.6933
13-3067	26.09	22.6	24.51	24.4	20.33	25.15	23.59	23.0233	23.7117
13-2442	21.83	20.56	24.03	22.14	28.61	24.68	22.6	25.2967	23.7183
12-1748	25	21.85	24.03	23.6267	24.42	23.28	23.84	23.8467	23.7367
13-0169	22.78	24.4	23.05	23.41	25.69	23.59	22.92	24.0667	23.7383
13-0234	20.87	26.56	23.34	23.59	21.7	23.33	26.67	23.9	23.745
12-0799	22.12	21.17	23.7	22.33	24.88	24.04	27	25.3067	23.8183
12-1453	28.26	24.37	27.66	26.7633	23.54	25.53	13.55	20.8733	23.8183
13-2460	26.18	24.39	24	24.8567	22.92	21.54	23.89	22.7833	23.82
13-0845	26.31	24.57	21.73	24.2033	23.76	22.26	24.31	23.4433	23.8233
13-3150	21.22	23.11	20.76	21.6967	25.87	27.22	24.91	26	23.8483
13-0557	24.52	26.83	19.98	23.7767	27.12	23.06	21.59	23.9233	23.85
12-0868	24.33	21.95	26.7	24.3267	21.97	25.36	22.8	23.3767	23.8517
13-1529	25.43	27.65	22.2	25.0933	21	22.51	24.32	22.61	23.8517
13-2607	24.08	23.13	26.12	24.4433	24.76	22.06	22.97	23.2633	23.8533
12-1446	27.36	25.34	27.42	26.7067	20.9	19.12	22.99	21.0033	23.855
13-2795	23.11	21.61	26.73	23.8167	21.84	25.39	24.49	23.9067	23.8617
12-1410	29.18	22.75	23.2	25.0433	23.91	23.18	21.02	22.7033	23.8733
13-1790	20.2	25.37	23.44	23.0033	22.09	26.97	25.19	24.75	23.8767
13-0375	25.41	26.43	27.09	26.31	24.05	21.12	19.17	21.4467	23.8783
12-1237	24.57	24.1	23.71	24.1267	21.18	24.5	25.27	23.65	23.8883
13-1853	22.49	26.02	26.9	25.1367	17.63	24.33	25.97	22.6433	23.89
13-2770	27.03	24.27	21.83	24.3767	27.89	19.82	22.52	23.41	23.8933
13-0077	24.55	23.37	26.66	24.86	26.05	23.76	19.07	22.96	23.91
13-2658	25.88	27.46	22.78	25.3733	20.74	21.49	25.24	22.49	23.9317
13-0766	23.32	25.55	24.36	24.41	20.27	23.22	26.9	23.4633	23.9367
12-1171	21.31	22.09	26.98	23.46	21.34	23.31	28.65	24.4333	23.9467
12-1091	25.64	27.82	22.35	25.27	23.75	22.07	22.08	22.6333	23.9517
13-0216	22.58	25.77	23.92	24.09	25.88	20.51	25.09	23.8267	23.9583
13-1795	24.2	27.89	25.33	25.8067	23.53	19.19	23.63	22.1167	23.9617
13-0516	36.37	37.3	33.96	35.8767	36.16	0	0	12.0533	23.965
13-0763	20.71	21.87	22.46	21.68	27.77	26.19	24.87	26.2767	23.9783
13-1679	22.24	26.9	23.5	24.2133	23.77	22.02	25.46	23.75	23.9817
13-1230	25.49	26.34	24.12	25.3167	21.99	24.9	21.15	22.68	23.9983
13-0587	21.11	21.2	28.93	23.7467	26.17	21.13	25.45	24.25	23.9983
13-2427	24.28	25.25	24.12	24.55	24.19	21.77	24.42	23.46	24.005
13-2166	26.17	24.59	25.42	25.3933	24.04	22.55	21.27	22.62	24.0067
13-3258	23.3	24.51	25.14	24.3167	23.23	25.41	22.56	23.7333	24.025
12-0997	18.98	19.08	23.42	20.4933	23.05	28.45	31.17	27.5567	24.025
13-0232	23.41	22.43	21.26	22.3667	25.63	28.52	23.32	25.8233	24.095
13-0217	25.35	22.86	21.71	23.3067	26.79	24.55	23.34	24.8933	24.1
12-1369	20.62	22.22	23.59	22.1433	25.82	26.06	26.33	26.07	24.1067
13-2743	22.19	21.19	22.85	22.0767	25.77	27.49	25.19	26.15	24.1133
13-3479	21.44	24.92	26.73	24.3633	22.76	23.28	25.57	23.87	24.1167
13-1491	23.48	25.58	22.59	23.8833	23.38	26.15	23.56	24.3633	24.1233
13-0720	22.29	20.83	23.65	22.2567	24.15	26.72	27.15	26.0067	24.1317
13-0017	24.96	23.01	25.21	24.3933	24.19	21.33	26.22	23.9133	24.1533
13-1746	19.92	23.59	20.44	21.3167	28.18	23.21	29.59	26.9933	24.155
13-1639	23.42	25.58	23.33	24.11	23.43	25.05	24.13	24.2033	24.1567
13-1148	21.04	24.48	22.98	22.8333	25.94	26.64	23.89	25.49	24.1617
13-0436	22.97	24.23	26.83	24.6767	23.43	20.4	27.11	23.6467	24.1617
13-3164	20.21	24.91	27.24	24.12	24.35	24.47	23.81	24.21	24.165
13-1798	22.85	22.79	27.46	24.3667	24.34	23.2	24.4	23.98	24.1733
13-3095	22.77	26.67	23.02	24.1533	22.23	24.51	25.88	24.2067	24.18
13-0025	22.46	24.13	24.92	23.8367	25.08	27.2	21.46	24.58	24.2083
12-0189	25.05	28.31	24.56	25.9733	23.85	23.08	20.48	22.47	24.2217
13-2774	22.15	25.06	21.52	22.91	24.24	24.96	27.42	25.54	24.225
13-2656	23.11	25.73	24.43	24.4233	24.69	26.07	21.33	24.03	24.2267
13-1647	23.05	25.75	24.9	24.5667	23.54	22.51	25.64	23.8967	24.2317
13-2757	22.62	25.57	24.63	24.2733	23.71	23.75	25.2	24.22	24.2467
13-2139	23.93	24.42	24.23	24.1933	22.47	26.81	23.74	24.34	24.2667
13-2624	23.73	21.86	26.7	24.0967	24.74	22.49	26.16	24.4633	24.28
13-2238	25.04	23.55	24.53	24.3733	24.09	23.71	24.81	24.2033	24.2883
13-0058	23.07	25.87	23.95	24.2967	25.22	24.49	23.29	24.3333	24.315
13-2178	23.03	24.3	25.96	24.43	24.35	22.28	25.98	24.2033	24.3167
12-0400	24.95	25.3	27.16	25.8033	21.32	22.34	24.89	22.85	24.3267
12-1985	26.31	23.96	20.25	23.5067	25.5	22.73	27.26	25.1633	24.335
13-0483	25.72	21.61	25.98	24.4367	24.09	25.13	23.56	24.26	24.3483
12-1718	23.91	26.29	26.42	25.54	18.09	24.82	26.6	23.17	24.355
12-2084	23.82	26.77	25.2	25.2633	23.79	22.39	24.16	23.4467	24.355
13-1567	25.64	26.67	27.85	26.72	21.19	20.38	24.51	22.0267	24.3733
13-2871	25.22	25.63	24	24.95	22.36	22.35	26.7	23.8033	24.3767
13-2737	27.7	28.5	24.02	26.74	21.09	24.69	20.38	22.0533	24.3967
13-3202	26.18	22.39	24.12	24.23	23.76	24.17	25.77	24.5667	24.3983
13-1952	25.65	23.17	22.16	23.66	21.91	25.35	28.17	25.1433	24.4017
13-2470	21.27	25.46	29.64	25.4567	23.92	22.53	23.63	23.36	24.4083
13-3430	26.12	24.38	27.17	25.89	22.55	23.51	22.76	22.94	24.415
13-0277	22.99	25.37	22.39	23.5833	22.25	26.81	26.71	25.2567	24.42
13-0271	23.77	26.04	22.72	24.1767	23.21	25.76	25.04	24.67	24.4233
13-1570	25.24	29.48	25.43	26.7167	18.82	25.31	22.35	22.16	24.4383
12-1479	23.48	25.37	22.83	23.8933	27.83	25.93	21.25	25.0033	24.4483
12-0531	28.92	27.53	25.75	27.4	24.49	20.89	19.12	21.5	24.45
13-2647	27.89	29.91	24.76	27.52	22.98	20.08	21.26	21.44	24.48
12-2064	26.98	25.55	21.7	24.7433	18.64	25.73	28.31	24.2267	24.485
13-0305	26.91	23.17	24.72	24.9333	22.2	24.66	25.26	24.04	24.4867
13-0918	23.56	25.85	24.45	24.62	29.6	23.29	20.33	24.4067	24.5133
13-3230	24.95	27.28	20.04	24.09	23.05	25.09	26.78	24.9733	24.5317
12-1957	22.93	28.97	21.47	24.4567	22.78	27.62	23.56	24.6533	24.555
12-1715	23.32	22.34	27.52	24.3933	18.16	27.94	28.06	24.72	24.5567
12-0131	24.17	22.48	26.53	24.3933	23.37	26.18	24.76	24.77	24.5817
13-1440	20.05	21.77	24.49	22.1033	25.81	29.58	25.81	27.0667	24.585
13-1323	23.87	29.38	23.08	25.4433	26.57	20.83	23.79	23.73	24.5867
13-0104	26	23.54	25.87	25.1367	26.49	21.68	24.3	24.1567	24.6467
13-2975	26.19	26.39	24.13	25.57	21.81	23.31	26.07	23.73	24.65
13-0564	24.41	22.29	26.65	24.45	22.09	28.57	23.96	24.8733	24.6617
13-1864	24.52	25.7	25.87	25.3633	26.52	21.84	23.53	23.9633	24.6633
12-1442	25.52	26.05	28.94	26.8367	25.89	22.88	18.72	22.4967	24.6667
13-1808	23.02	23.49	25.69	24.0667	24.89	23.33	27.78	25.3333	24.7
13-3010	24.68	22.99	25.84	24.5033	23.27	26.84	24.61	24.9067	24.705
12-1012	25.52	22.52	23.84	23.96	26.54	24.35	25.63	25.5067	24.7333
13-1050	25.69	25.18	26.74	25.87	21.64	23.4	25.81	23.6167	24.7433
13-1629	26.28	25.24	25.19	25.57	24.96	24.96	21.95	23.9567	24.7633
13-0434	26.51	27.14	22.69	25.4467	26.84	22.43	23.11	24.1267	24.7867
13-1998	26.61	25.65	23.69	25.3167	23.04	25.13	24.61	24.26	24.7883
13-0710	25.21	28.71	23.8	25.9067	22.99	23.87	24.36	23.74	24.8233
13-2796	28.2	24.23	25.22	25.8833	27.15	22.66	21.48	23.7633	24.8233
13-2951	27.84	21.63	29.15	26.2067	25.94	22.68	21.83	23.4833	24.845
13-3197	35.84	29.61	38.99	34.8133	16.83	11.01	16.82	14.8867	24.85
13-1397	27.44	24.51	26.3	26.0833	23.1	24.39	23.56	23.6833	24.8833
13-0315	25.18	22.66	24.64	24.16	28.1	22.3	26.44	25.6133	24.8867
13-1037	26.12	23.18	27.65	25.65	22.46	28.72	21.33	24.17	24.91
13-1051	26.65	24.77	25.24	25.5533	25.21	22.4	25.3	24.3033	24.9283
13-1987	22.87	24.7	25.33	24.3	23.5	27.21	26.11	25.6067	24.9533
12-2262	24.24	26.21	24.87	25.1067	23.65	25.95	24.87	24.8233	24.965
13-3239	27.9	27.29	25.98	27.0567	24.12	22.63	22	22.9167	24.9867
13-3082	26.23	28.27	27.81	27.4367	21.87	23.78	22	22.55	24.9933
13-2358	26.71	23.82	24.2	24.91	25.22	21.25	28.78	25.0833	24.9967
13-0983	24.46	23.09	27.77	25.1067	25.99	20.3	28.37	24.8867	24.9967
13-1176	26.26	25.26	27.08	26.2	22.43	25.26	23.74	23.81	25.005
13-0650	19.5	22.83	23.28	21.87	28.48	30.94	25.06	28.16	25.015
13-1098	22.96	26.07	28.03	25.6867	21.97	28.61	22.46	24.3467	25.0167
12-0770	25.14	27.7	26.46	26.4333	22.76	24.25	23.81	23.6067	25.02
13-0270	26.21	25.13	26.88	26.0733	25.74	21.44	24.77	23.9833	25.0283
13-2672	23.48	29.58	24.86	25.9733	27.23	23.78	21.32	24.11	25.0417
13-3114	23.19	26.58	23.55	24.44	28.15	22.14	26.87	25.72	25.08
13-3130	24.8	25.35	25.66	25.27	22.43	26	26.25	24.8933	25.0817
13-0788	23.83	26	25.33	25.0533	27.89	21.35	26.11	25.1167	25.085
12-0143	21.5	22.4	25.69	23.1967	25.19	29.37	26.45	27.0033	25.1
13-2292	25.34	23.32	22.84	23.8333	27.46	29.63	22.01	26.3667	25.1
13-0536	22.79	24.14	25.38	24.1033	22.01	26.99	29.29	26.0967	25.1
13-0004	26.44	26.72	25.72	26.2933	24.98	22.91	23.89	23.9267	25.11
13-1047	26.53	25.19	25.66	25.7933	26.89	23.46	22.97	24.44	25.1167
12-0163	26.44	22.07	25.03	24.5133	27.78	26.37	23.05	25.7333	25.1233
13-0133	22.11	27.27	26.61	25.33	22.22	27.62	24.92	24.92	25.125
13-1943	25.05	23.54	24.8	24.4633	24.77	24.82	27.79	25.7933	25.1283
13-1740	23.23	21.33	26.88	23.8133	29.63	22.66	27.08	26.4567	25.135
13-3155	21.62	20.49	23.81	21.9733	28.49	27.14	29.31	28.3133	25.1433
13-1613	26.93	27.52	25.32	26.59	26.12	22.21	22.8	23.71	25.15
12-1923	22.34	27.72	24.72	24.9267	20.24	27.56	28.39	25.3967	25.1617
13-2399	22.94	25.58	26.09	24.87	26.29	24.98	25.1	25.4567	25.1633
13-2722	28.16	25.77	24.26	26.0633	25.53	28.07	19.24	24.28	25.1717
12-1239	26.98	24.92	28.55	26.8167	25.01	22.09	23.58	23.56	25.1883
12-1724	24.51	27.89	20.05	24.15	24.82	27.02	26.85	26.23	25.19
13-1677	25.79	22.2	27.23	25.0733	23.19	27.82	24.94	25.3167	25.195
13-3167	27.68	29.56	22.11	26.45	24.64	21.94	25.28	23.9533	25.2017
13-3472	30.76	32.68	31.77	31.7367	17.79	19.47	18.93	18.73	25.2333
13-2095	21.57	23.8	20.94	22.1033	29	27.06	29.3	28.4533	25.2783
13-3440	21.57	25.64	28.89	25.3667	26.06	25.76	23.91	25.2433	25.305
13-2862	27.49	25.8	26.13	26.4733	23.73	26.75	22.14	24.2067	25.34
13-2663	24.17	29.61	27.88	27.22	24.43	22.15	23.88	23.4867	25.3533
12-0324	25.95	26.39	22.71	25.0167	24.64	24.38	28.17	25.73	25.3733
13-2156	26.98	27.72	23.38	26.0267	25.5	26.53	22.22	24.75	25.3883
13-2194	23.89	25.56	25.87	25.1067	24.72	26.33	26.05	25.7	25.4033
12-1096	25.07	26.9	25.94	25.97	26.03	21.72	26.76	24.8367	25.4033
13-2089	23.14	23.29	26.57	24.3333	23.35	27.81	28.43	26.53	25.4317
13-0449	22.06	27.54	25.97	25.19	27.41	24.07	25.54	25.6733	25.4317
13-0815	24.31	22.27	25.28	23.9533	25.99	26.38	28.42	26.93	25.4417
13-3287	25.81	27.95	25.92	26.56	23.28	23.22	26.69	24.3967	25.4783
13-1314	27.9	28.63	23.09	26.54	26.07	25.02	22.21	24.4333	25.4867
12-1112	26.65	27.48	28.55	27.56	21.54	25.67	23.04	23.4167	25.4883
13-0345	23.26	25.83	26.75	25.28	23.01	26.91	27.32	25.7467	25.5133
13-2052	27.95	25.99	28.53	27.49	25.53	21.78	23.37	23.56	25.525
13-0838	25.14	27.47	22.61	25.0733	28.64	21.66	27.7	26	25.5367
13-3413	28.59	22.27	25.45	25.4367	24.46	24.19	28.34	25.6633	25.55
13-0654	24.61	22.67	25.96	24.4133	26.21	26.68	27.19	26.6933	25.5533
13-3106	25.58	26.93	24.13	25.5467	23.49	30.39	22.83	25.57	25.5583
12-1556	22.18	24.1	26.44	24.24	27.08	28.84	24.76	26.8933	25.5667
13-3187	24.6	27.13	25.33	25.6867	21.93	28.89	25.55	25.4567	25.5717
13-0690	27.36	24.53	25.37	25.7533	24.34	25.24	26.59	25.39	25.5717
13-1870	23.58	23.96	24.94	24.16	26.12	25.06	29.87	27.0167	25.5883
13-2719	37.2	19.04	35.85	30.6967	25.2	22.54	13.75	20.4967	25.5967
13-0043	24.19	24.18	26.91	25.0933	27.61	22.31	28.5	26.14	25.6167
12-0433	27.46	23.48	26.19	25.71	22.85	24.68	29.08	25.5367	25.6233
13-0518	23.84	27.56	26.85	26.0833	27.1	23.5	24.9	25.1667	25.625
12-1939	24.88	26.49	23.5	24.9567	23.51	28.1	27.29	26.3	25.6283
12-1642	25.62	26.2	26.85	26.2233	22.58	26.66	25.87	25.0367	25.63
13-0499	25.96	26.51	23.01	25.16	21.82	27.86	28.63	26.1033	25.6317
13-0009	27.57	24.62	25.8	25.9967	23.45	28.95	23.44	25.28	25.6383
13-2395	29	25.35	29.79	28.0467	22.06	21.06	26.6	23.24	25.6433
13-0181	24.45	19.08	26.2	23.2433	29.41	28.35	26.67	28.1433	25.6933
13-1799	23.73	25.75	24.53	24.67	28.67	24.72	26.93	26.7733	25.7217
13-0813	23.35	27.66	27.07	26.0267	26.47	26.05	23.78	25.4333	25.73
13-3395	26.95	26.22	28.07	27.08	26.72	23.55	23.03	24.4333	25.7567
13-0495	26.27	23.86	22.82	24.3167	26.93	26.3	28.45	27.2267	25.7717
13-1534	26.27	26.89	28.15	27.1033	22.74	28.75	21.88	24.4567	25.78
13-2486	24.03	27.63	28.8	26.82	23.29	24.98	26.12	24.7967	25.8083
13-0332	20.24	38.17	37.41	31.94	28.57	16.43	14.21	19.7367	25.8383
13-3467	27.7	26.46	24.41	26.19	25.97	24.85	25.72	25.5133	25.8517
13-0290	25.55	26.9	27.43	26.6267	23.82	24.33	27.32	25.1567	25.8917
13-2433	21.42	22.95	25.63	23.3333	32.03	25.35	28.14	28.5067	25.92
13-1295	24.07	26.87	27.88	26.2733	24.35	25.48	26.93	25.5867	25.93
13-3182	28.92	26.2	27.57	27.5633	24.14	22.44	26.32	24.3	25.9317
13-2113	26.63	27.78	25.51	26.64	26.54	21.77	27.4	25.2367	25.9383
13-1577	25.07	25.97	26.34	25.7933	24.57	24.9	28.93	26.1333	25.9633
12-0969	23.9	25.46	24.25	24.5367	27.32	25.31	29.66	27.43	25.9833
12-0121	23	25.25	28.81	25.6867	28.71	24.7	25.46	26.29	25.9883
13-0139	26.42	27.67	25.03	26.3733	28.3	22.34	26.25	25.63	26.0017
12-1061	28.28	25.77	24.88	26.31	25.79	24.48	26.83	25.7	26.005
12-1301	23.81	22.97	24.26	23.68	26.34	31.59	27.13	28.3533	26.0167
13-1912	27.99	23.74	23.53	25.0867	27.94	28.17	24.79	26.9667	26.0267
13-0998	27.14	28.13	27.66	27.6433	25.71	24.18	23.58	24.49	26.0667
13-0847	24.29	27.66	26.78	26.2433	27.88	22.33	27.47	25.8933	26.0683
13-1361	23.25	24.27	27.02	24.8467	29.73	26.38	25.87	27.3267	26.0867
13-2197	33.73	29.79	31.73	31.75	23.28	17.33	20.87	20.4933	26.1217
13-3470	25.75	27.85	24.45	26.0167	27.96	25.13	25.68	26.2567	26.1367
13-0699	26.67	23.13	24.75	24.85	29.9	28.13	24.3	27.4433	26.1467
13-1027	21.35	17.01	20.17	19.51	32.5	31.28	34.61	32.7967	26.1533
13-1448	26.42	29.23	28.15	27.9333	25.5	24.65	22.98	24.3767	26.155
13-2425	25.93	26.71	25.54	26.06	27.8	25.09	25.94	26.2767	26.1683
12-2072	28.95	27.99	23.98	26.9733	24.2	25.19	26.73	25.3733	26.1733
12-1625	25.63	25.3	28.68	26.5367	24.33	27.56	25.69	25.86	26.1983
13-1367	29.55	27.99	25.92	27.82	24.28	26.69	23.13	24.7	26.26
13-1671	24.08	26.88	27.73	26.23	28.6	24.95	25.47	26.34	26.285
13-1344	26.59	27.97	25.17	26.5767	27.96	27.38	22.65	25.9967	26.2867
13-0036	28.85	23.44	27.12	26.47	27.89	24.83	25.6	26.1067	26.2883
13-1106	25.81	22.2	23.03	23.68	28.28	29.04	29.4	28.9067	26.2933
13-0141	23.69	24.7	25.1	24.4967	29.29	27.12	28.11	28.1733	26.335
13-2451	28.9	23.19	32.21	28.1	24.15	24.72	24.92	24.5967	26.3483
13-3128	34.41	35.51	33.85	34.59	17.19	16.86	20.36	18.1367	26.3633
13-1937	28.81	27	27.39	27.7333	25.77	24.29	25.13	25.0633	26.3983
12-0004	25.51	24.28	27.38	25.7233	27.26	27.17	26.82	27.0833	26.4033
13-0660	22.53	20.78	24.73	22.68	28.71	30.48	31.29	30.16	26.42
12-0257	29.02	27.67	25.5	27.3967	23.62	27.49	25.29	25.4667	26.4317
13-3243	29.97	28.21	26.5	28.2267	22.43	25.38	26.11	24.64	26.4333
13-0997	29.82	26.62	27.15	27.8633	22.15	27.37	25.51	25.01	26.4367
13-1715	24.33	28.16	26.72	26.4033	28	26.88	24.6	26.4933	26.4483
13-2474	26.97	29.71	26.85	27.8433	24.86	23.95	26.44	25.0833	26.4633
13-2436	21.52	26.21	26.57	24.7667	28.73	28.61	27.26	28.2	26.4833
13-3264	24.53	28.37	25.18	26.0267	25.65	28.41	26.77	26.9433	26.485
13-3199	26.82	25.33	29.69	27.28	24.71	26.53	25.93	25.7233	26.5017
13-3033	24.29	29.67	27.53	27.1633	25.67	26.48	25.37	25.84	26.5017
13-2606	27.43	20.43	26.54	24.8	26.22	28.76	29.75	28.2433	26.5217
13-0030	25.85	26.4	27.37	26.54	25.56	27.61	26.7	26.6233	26.5817
13-3295	29.82	27.14	27.76	28.24	22.46	26.76	25.61	24.9433	26.5917
13-0160	29.88	27.56	27.26	28.2333	23.57	23.82	27.62	25.0033	26.6183
13-1558	26.67	28.05	25.33	26.6833	25.51	28.09	26.08	26.56	26.6217
13-1662	26.08	24.28	29.78	26.7133	28.59	25.75	25.29	26.5433	26.6283
12-1340	22.94	26.52	29.06	26.1733	25.73	29.18	26.37	27.0933	26.6333
13-0551	26.99	24.66	27.92	26.5233	26.15	25.77	28.37	26.7633	26.6433
13-1898	28.03	27.65	23.83	26.5033	26.03	24.41	29.97	26.8033	26.6533
13-1603	26.47	28.48	29.14	28.03	27.71	24.85	23.3	25.2867	26.6583
13-1192	24.43	27.67	25.94	26.0133	27.45	28.41	26.13	27.33	26.6717
13-1203	23.21	27.26	25.33	25.2667	29.93	24.82	29.52	28.09	26.6783
13-3133	26.51	26.95	23.91	25.79	28.2	27.95	26.55	27.5667	26.6783
13-3181	25.5	28.8	26.23	26.8433	27.65	25.68	26.23	26.52	26.6817
13-0585	24.97	25.97	27.55	26.1633	30.76	22.24	28.62	27.2067	26.685
13-0870	25.62	26.63	27.59	26.6133	27.26	26.94	26.15	26.7833	26.6983
13-1840	28.59	29.38	26.05	28.0067	26.21	24.02	26.06	25.43	26.7183
13-0105	24.46	26.3	27.47	26.0767	26.18	27.11	28.82	27.37	26.7233
13-0323	28.09	27.65	26.77	27.5033	24.38	25.64	27.83	25.95	26.7267
13-0327	32.21	23.86	22.01	26.0267	27	26.36	28.98	27.4467	26.7367
13-2410	25.37	29.46	29.34	28.0567	26.52	28.05	22.02	25.53	26.7933
13-1429	28.4	27.09	26.22	27.2367	24.8	26.04	28.35	26.3967	26.8167
13-1683	25.4	23.23	28.1	25.5767	30.73	27.75	25.82	28.1	26.8383
13-2920	30.76	27.23	28.92	28.97	22.39	27.02	24.83	24.7467	26.8583
13-0507	25.65	27.42	28.23	27.1	27.44	24.41	28.05	26.6333	26.8667
13-0960	25.36	26.84	27.03	26.41	25.64	26.65	29.71	27.3333	26.8717
13-1245	27.36	25.03	28.21	26.8667	28.05	25.19	27.4	26.88	26.8733
13-0134	28.78	27.66	26.18	27.54	29.29	25.4	24.04	26.2433	26.8917
13-2387	26.58	29.62	28.74	28.3133	25.76	22.25	28.56	25.5233	26.9183
13-0667	27.67	26.21	32.3	28.7267	22.82	23.28	29.23	25.11	26.9183
13-1120	27.64	28.44	26.63	27.57	23.52	29.79	25.51	26.2733	26.9217
13-0905	24.54	28.99	23.32	25.6167	26.95	27.84	29.96	28.25	26.9333
13-3061	19.8	18.27	17.44	18.5033	34.31	36.78	35.16	35.4167	26.96
13-0744	28.49	26.62	24.36	26.49	24.54	28.52	29.31	27.4567	26.9733
13-2890	24.03	27.05	23.74	24.94	28.95	29.64	28.47	29.02	26.98
12-1424	25.71	28.33	24.62	26.22	25.66	27.53	30.04	27.7433	26.9817
13-0470	25.51	26.41	28.08	26.6667	27.78	26.24	27.92	27.3133	26.99
12-0978	22.06	24.96	25.14	24.0533	28.59	29.35	32.11	30.0167	27.035
13-1696	28.29	25.98	29.85	28.04	27.33	26.01	24.75	26.03	27.035
13-2148	29.74	26.77	25.43	27.3133	27.52	28.87	24.01	26.8	27.0567
13-0117	26.86	23.44	29.81	26.7033	26.5	25.82	29.99	27.4367	27.07
13-3238	29.58	25.58	27.86	27.6733	28.43	24.4	26.62	26.4833	27.0783
13-2135	28.24	26.04	27.99	27.4233	24.75	28.79	26.67	26.7367	27.08
13-2127	16.99	19.64	17.95	18.1933	38.23	33.1	36.69	36.0067	27.1
12-2000	27.07	26.72	27.76	27.1833	29.66	23.81	27.62	27.03	27.1067
13-0808	29.48	25.06	28.92	27.82	25.3	29.1	24.85	26.4167	27.1183
12-2067	26.49	26.26	29.16	27.3033	26.31	27.7	26.87	26.96	27.1317
13-3352	27.47	29.68	29.89	29.0133	25.63	23.84	26.44	25.3033	27.1583
12-2315	28.39	23.87	29.66	27.3067	25.65	29.08	26.37	27.0333	27.17
13-2167	27.69	28.92	25.42	27.3433	24.82	28.85	27.44	27.0367	27.19
13-2006	28.61	31.39	27.99	29.33	24.65	25.52	25.83	25.3333	27.3317
13-0569	27.91	27.38	28.38	27.89	25.82	26.88	27.73	26.81	27.35
13-1858	27.71	29.43	25.01	27.3833	30.29	26.61	25.08	27.3267	27.355
13-2431	29.46	28.95	28.27	28.8933	23.32	29.44	24.72	25.8267	27.36
13-3242	26.44	28.76	27.66	27.62	29.23	22.95	29.16	27.1133	27.3667
13-1053	28.59	29.52	27.37	28.4933	24.62	26.83	27.69	26.38	27.4367
12-1115	28.37	27.23	28.41	28.0033	25.42	28.63	26.79	26.9467	27.475
13-1125	29.25	27.78	26.9	27.9767	28.28	27.09	25.58	26.9833	27.48
13-1619	32.94	25.31	27.96	28.7367	26.15	27.26	25.28	26.23	27.4833
13-2369	31.31	27.62	28.85	29.26	26.78	25.58	24.76	25.7067	27.4833
12-1901	32.31	27.23	29.63	29.7233	24.95	28.96	22.24	25.3833	27.5533
12-0616	28.09	26.57	27.01	27.2233	26.2	28.81	28.69	27.9	27.5617
13-0793	26.86	28.43	27.68	27.6567	25.6	26.74	30.27	27.5367	27.5967
13-1929	25.23	27.97	29.68	27.6267	28.19	25.67	28.99	27.6167	27.6217
13-3143	25.73	28.5	27.07	27.1	28.18	26.79	29.59	28.1867	27.6433
13-0956	27.1	26.81	28.53	27.48	29.23	27.14	27.14	27.8367	27.6583
13-1576	28.44	25.49	28.87	27.6	29.57	25.34	28.47	27.7933	27.6967
12-1940	29.14	30.37	28.87	29.46	24.4	26.42	27.39	26.07	27.765
13-1324	31.59	25.66	22.04	26.43	31.92	25.32	30.27	29.17	27.8
13-2771	27.31	27.43	24.65	26.4633	28.35	29.28	29.98	29.2033	27.8333
12-0085	28.64	25.3	34.89	29.61	28.04	28.06	22.15	26.0833	27.8467
12-0380	26.76	27.33	28.79	27.6267	27.21	29.38	28.03	28.2067	27.9167
13-1554	27.76	29.81	28.39	28.6533	26.51	25.65	29.43	27.1967	27.925
13-2621	32.54	26.75	23.72	27.67	26.39	29.45	28.76	28.2	27.935
13-1400	28.37	26.76	28.96	28.03	25.26	28.53	29.73	27.84	27.935
13-2834	31.56	30.42	32.28	31.42	22.38	26.27	24.7	24.45	27.935
13-0737	30.56	26.2	28.11	28.29	29.54	25.78	27.7	27.6733	27.9817
13-0080	27.4	26.56	30.36	28.1067	28.77	29.13	26.23	28.0433	28.075
13-3040	31	26.28	28.25	28.51	28.57	27.49	26.97	27.6767	28.0933
13-1888	26.55	28.92	26.46	27.31	29.28	30.51	27.03	28.94	28.125
13-2443	29.12	28.81	30.52	29.4833	24.48	26.98	28.89	26.7833	28.1333
13-3221	26.83	28.99	27.63	27.8167	28.92	28.5	27.94	28.4533	28.135
12-0774	28.65	26.35	29.28	28.0933	28.92	26.59	29.2	28.2367	28.165
13-0248	30.79	26.75	31.18	29.5733	24.93	28.68	26.79	26.8	28.1867
13-1983	27.99	32.62	27	29.2033	28.33	25.34	27.93	27.2	28.2017
13-1107	28.63	27.47	29.89	28.6633	28.96	26.76	27.65	27.79	28.2267
13-0915	23.61	25.2	28.56	25.79	32.57	34.91	24.59	30.69	28.24
13-1239	26.57	23.11	24.7	24.7933	32.27	30.75	32.11	31.71	28.2517
13-1404	26.78	28.93	28.31	28.0067	29.59	26.08	30.04	28.57	28.2883
12-0477	31.96	33.36	32.86	32.7267	24.88	21.59	25.1	23.8567	28.2917
13-0052	24.09	25.85	34.34	28.0933	27.19	27.94	30.4	28.51	28.3017
12-1276	34.44	28.32	30.46	31.0733	24.9	25.67	26.09	25.5533	28.3133
12-0452	28.67	27.34	29.35	28.4533	28.5	28.81	27.26	28.19	28.3217
13-1470	28.21	25.61	29.88	27.9	25.41	32.19	28.72	28.7733	28.3367
12-1277	28.41	29.22	24.57	27.4	26.65	33.72	27.48	29.2833	28.3417
13-3166	27.95	31.12	27.78	28.95	32.08	28.06	23.18	27.7733	28.3617
13-0317	27.83	25.15	30.6	27.86	27.5	30.4	28.81	28.9033	28.3817
12-1290	26.94	25.87	27.18	26.6633	30.22	28.99	31.19	30.1333	28.3983
13-0987	33.08	26.04	30.35	29.8233	28.88	26.39	25.77	27.0133	28.4183
12-1865	24.72	30.62	28.51	27.95	25.69	27.02	34.12	28.9433	28.4467
13-2164	30.31	26.48	27.96	28.25	27.21	28.73	30	28.6467	28.4483
13-1659	26.41	30.96	31.05	29.4733	22.92	29.89	29.89	27.5667	28.52
13-1220	30.26	27.37	28.31	28.6467	25.87	30.76	28.62	28.4167	28.5317
12-0937	27.08	27.36	27.35	27.2633	31.79	26.33	31.46	29.86	28.5617
13-0804	31.39	28.55	29.33	29.7567	27.65	28.35	26.13	27.3767	28.5667
13-3366	26.33	25.72	29.83	27.2933	28.06	33.16	28.55	29.9233	28.6083
13-0212	28.47	23.28	24.55	25.4333	29.07	30.84	36.21	32.04	28.7367
13-0114	23.96	25.35	28.09	25.8	30.21	33.58	31.28	31.69	28.745
13-1181	28.3	29.34	25.77	27.8033	29.62	31.52	27.92	29.6867	28.745
13-1599	31.49	26.71	27.5	28.5667	27.73	31.68	27.51	28.9733	28.77
12-1482	25.28	30.79	28.08	28.05	28.06	30.74	29.78	29.5267	28.7883
12-0577	29.75	29.3	30.51	29.8533	28.33	27.64	27.2	27.7233	28.7883
13-0524	29.76	28.72	29.23	29.2367	29.11	30.29	25.79	28.3967	28.8167
12-1162	31.22	28.64	29.71	29.8567	26.04	30.64	27.21	27.9633	28.91
12-0034	27.84	27.95	25.81	27.2	31.95	28.54	31.44	30.6433	28.9217
13-3404	27.69	33.14	27.63	29.4867	26.72	27.19	31.32	28.41	28.9483
13-1359	28.2	29.09	29.62	28.97	28.14	30.04	28.82	29	28.985
13-0465	27.89	28.49	28.26	28.2133	29.6	31.57	28.1	29.7567	28.985
12-0239	32.38	29.39	33.48	31.75	28.08	26.28	24.34	26.2333	28.9917
13-1950	18.89	13.88	18.34	17.0367	41.22	40.58	41.11	40.97	29.0033
13-2368	27.38	26.67	32.57	28.8733	28.58	30.45	28.46	29.1633	29.0183
13-3139	24.48	33.46	31.9	29.9467	31.76	24.33	28.4	28.1633	29.055
13-1710	27.86	29.52	30.08	29.1533	30.09	29.73	27.09	28.97	29.0617
13-0227	32.81	27.6	30.42	30.2767	28.03	30.24	25.29	27.8533	29.065
13-2414	28.9	27.2	30.71	28.9367	27.07	29.86	30.78	29.2367	29.0867
13-3038	25.83	28.33	27.97	27.3767	38.56	27.3	26.57	30.81	29.0933
13-2882	20.91	26.25	25.63	24.2633	31.8	32.98	37.26	34.0133	29.1383
13-1369	27.48	29.71	27.72	28.3033	27.08	30.71	32.37	30.0533	29.1783
12-0819	28.17	31.26	28.12	29.1833	26.66	29.89	31.04	29.1967	29.19
13-1378	31.46	26.65	32.47	30.1933	31.2	24.38	29.08	28.22	29.2067
13-3019	29.15	28.19	27.93	28.4233	31.61	32.22	26.2	30.01	29.2167
12-1966	30	30.83	28.15	29.66	25.95	31.54	28.93	28.8067	29.2333
13-0601	34.04	32.49	35.95	34.16	26.23	22.14	24.64	24.3367	29.2483
13-2448	30.06	31.3	26.73	29.3633	28.53	32.54	26.4	29.1567	29.26
12-1492	28.9	31.49	28.9	29.7633	26.44	31.94	27.99	28.79	29.2767
13-0893	34.78	30.65	29.5	31.6433	29.89	31.93	19.21	27.01	29.3267
13-1820	27.75	32.86	28.42	29.6767	27.43	27.58	32	29.0033	29.34
13-3402	27.37	31.75	28.18	29.1	26.23	31.34	31.3	29.6233	29.3617
13-0818	30.27	33.37	29.02	30.8867	27.07	30.05	26.5	27.8733	29.38
13-3124	27.8	30.95	29.49	29.4133	29.85	27.45	31.26	29.52	29.4667
13-2738	27.43	22.88	23.9	24.7367	31.92	33.85	36.88	34.2167	29.4767
13-1828	28	33.16	30.96	30.7067	28.42	26.34	30.14	28.3	29.5033
13-0067	31.89	28.38	31.1	30.4567	30.26	26.09	29.34	28.5633	29.51
12-1997	31.39	33.35	32.58	32.44	28.08	25.69	26.64	26.8033	29.6217
13-3449	38.9	41.34	40.83	40.3567	16.26	20.74	19.68	18.8933	29.625
12-1871	30.68	28.26	29.76	29.5667	29.95	28.82	30.31	29.6933	29.63
13-2132	26.99	31.26	29.72	29.3233	28.12	32.51	29.36	29.9967	29.66
13-2877	30.71	27.88	29.54	29.3767	30.15	31.24	28.56	29.9833	29.68
13-3074	30.48	35.49	16.86	27.61	35.57	35.91	24.04	31.84	29.725
13-2030	27.92	31.35	29.93	29.7333	28.74	27.76	32.65	29.7167	29.725
12-0983	31.61	34.22	32.73	32.8533	27.61	25.77	26.5	26.6267	29.74
13-1159	27.8	27.27	30.68	28.5833	26.09	28.22	38.47	30.9267	29.755
13-1385	26.35	28.16	29.17	27.8933	29.52	33.96	31.46	31.6467	29.77
12-1572	28.92	22.29	28.1	26.4367	30.25	37.29	31.95	33.1633	29.8
13-2860	35.77	23.09	29.84	29.5667	35.73	25.23	29.55	30.17	29.8683
13-3075	30.74	23.83	28.56	27.71	32.68	29.44	34	32.04	29.875
13-1708	27.83	30.07	29.35	29.0833	32.06	28.98	31.16	30.7333	29.9083
12-1434	32.06	33.71	27.01	30.9267	30.33	28.27	28.77	29.1233	30.025
12-0169	29.07	31.83	24.53	28.4767	37.62	29.35	27.8	31.59	30.0333
13-1141	35.9	29.74	31.31	32.3167	25.1	28.27	30.16	27.8433	30.08
12-1354	28.04	29.91	31.18	29.71	34.22	26.29	30.92	30.4767	30.0933
13-3099	33.85	28.32	34.3	32.1567	26.16	29.12	28.82	28.0333	30.095
13-2205	31.37	30.36	36.67	32.8	30.06	27.36	24.88	27.4333	30.1167
13-3477	29.55	31.72	28.14	29.8033	31.43	30.27	30.32	30.6733	30.2383
13-2434	30.2	32.04	32.41	31.55	28.81	26.68	31.3	28.93	30.24
13-1461	30.94	28.25	29.77	29.6533	29.56	33.23	29.92	30.9033	30.2783
13-3435	29	32.96	30.04	30.6667	28.42	29	32.43	29.95	30.3083
13-1122	30.26	31.75	27.53	29.8467	31.94	29.35	31.3	30.8633	30.355
13-3123	28.49	28.95	32.77	30.07	33.66	25.22	33.09	30.6567	30.3633
13-1863	30.59	33.25	27.43	30.4233	34.08	30.12	27.37	30.5233	30.4733
13-0590	29.23	32.94	30.76	30.9767	28.73	31.85	29.4	29.9933	30.485
13-0324	28.28	31.27	29.63	29.7267	34.07	31.08	28.63	31.26	30.4933
13-1955	37.26	23.66	27.42	29.4467	31.18	34.11	29.58	31.6233	30.535
13-3160	26.96	34.3	30.37	30.5433	29.75	25.84	36.13	30.5733	30.5583
12-2095	34.48	30.35	31.03	31.9533	28.89	28.75	29.85	29.1633	30.5583
13-1514	28.83	28.68	29.53	29.0133	32.1	30.76	34.04	32.3	30.6567
13-0187	32.8	25.15	32.52	30.1567	30.62	28.13	34.77	31.1733	30.665
13-0135	29.13	33.27	34.08	32.16	29.93	30.18	27.47	29.1933	30.6767
13-2073	31.27	29.23	33.25	31.25	27.65	35.69	27	30.1133	30.6817
12-1248	34.29	32.67	27.2	31.3867	32.28	31.5	26.16	29.98	30.6833
13-1953	26.26	29.94	31.19	29.13	30.87	36.81	29.44	32.3733	30.7517
13-1625	30.89	32.01	38.16	33.6867	27.55	29.11	26.83	27.83	30.7583
13-2843	23.21	25.51	27.18	25.3	33.59	42.08	33.03	36.2333	30.7667
13-1467	28.28	28.7	31.21	29.3967	29.32	30.53	36.56	32.1367	30.7667
12-1894	28.32	29.67	31.99	29.9933	31.92	30.05	33.14	31.7033	30.8483
13-0218	26.47	33.6	30.51	30.1933	29.78	33.83	31.11	31.5733	30.8833
13-2980	30.95	34.57	28.54	31.3533	28.11	31.27	31.86	30.4133	30.8833
12-0168	31.29	33.08	31.85	32.0733	32.01	29.34	27.79	29.7133	30.8933
12-1241	38.44	30.35	30.73	33.1733	27.6	27.97	30.32	28.63	30.9017
13-0757	30.39	30.62	34.42	31.81	29.15	30.94	30.43	30.1733	30.9917
12-1550	35.4	30.41	25.9	30.57	28.6	32.63	33.1	31.4433	31.0067
12-0423	34.23	33.76	29.6	32.53	32.49	29.33	27.03	29.6167	31.0733
13-1692	34.28	30.02	34.89	33.0633	27.75	29.42	30.13	29.1	31.0817
13-2290	32.07	28.48	29.7	30.0833	29.92	34.85	31.56	32.11	31.0967
13-3216	24.27	31.05	36.14	30.4867	30.43	34.88	29.89	31.7333	31.11
13-2248	32.82	28.62	29.64	30.36	29.34	34.76	32.24	32.1133	31.2367
13-2869	30.58	32.58	32.36	31.84	30.68	29.15	32.65	30.8267	31.3333
13-1088	32.58	32.56	30.94	32.0267	31.81	32.18	27.95	30.6467	31.3367
13-1389	25.86	27.64	32.99	28.83	38.74	33.25	29.76	33.9167	31.3733
12-0691	31	35.67	29.93	32.2	27.54	32.3	32.44	30.76	31.48
13-1831	27.47	29.96	30.03	29.1533	35.43	33.97	32.33	33.91	31.5317
13-2992	29.56	29.07	34	30.8767	30.26	32.9	33.42	32.1933	31.535
13-1844	33.58	31.87	32.7	32.7167	31.39	27.33	32.34	30.3533	31.535
13-2828	32.1	32.04	29.69	31.2767	30.75	34.7	30.11	31.8533	31.565
13-2697	30.35	29.03	29.13	29.5033	34.48	37.23	29.21	33.64	31.5717
13-2016	30.78	32.98	30.48	31.4133	33.15	30.42	31.87	31.8133	31.6133
13-0525	30.1	28.05	33.95	30.7	36.93	35.9	25.26	32.6967	31.6983
12-0501	35.71	29.96	33.44	33.0367	31.95	31.25	28.05	30.4167	31.7267
13-2660	32.38	31	34.59	32.6567	29.57	30.28	32.64	30.83	31.7433
12-1882	30.35	32.26	34.48	32.3633	30.16	29.62	34.32	31.3667	31.865
13-1212	31.53	32.92	34.23	32.8933	32.75	28.28	31.57	30.8667	31.88
13-0544	25.32	32.85	36.62	31.5967	36.77	32.94	26.99	32.2333	31.915
13-0488	28.42	32.09	33.84	31.45	34.53	31.31	31.38	32.4067	31.9283
12-1658	29.06	28.12	32.36	29.8467	34.62	32.72	35	34.1133	31.98
13-0512	36.75	31.74	30.6	33.03	30.32	31.77	30.76	30.95	31.99
12-0595	31.79	31.72	36.4	33.3033	29.67	31.86	30.64	30.7233	32.0133
13-1231	31.61	35.61	34.25	33.8233	34.32	25.27	31.13	30.24	32.0317
13-0571	27.79	30.22	31.44	29.8167	31.89	31.6	39.35	34.28	32.0483
13-3288	30.96	28.67	33.37	31	36.46	33.27	29.63	33.12	32.06
13-0294	34.13	29.7	35.02	32.95	31.5	30.99	31.17	31.22	32.085
12-1002	28.6	35.25	34.1	32.65	29.71	33.74	31.16	31.5367	32.0933
13-2017	29.02	28.2	33.29	30.17	31.24	36.78	34.16	34.06	32.115
13-2908	27.87	31.9	29.99	29.92	30.71	36.36	35.87	34.3133	32.1167
13-0661	27.26	30.89	31.7	29.95	31.96	39.18	31.85	34.33	32.14
13-2262	30.52	31.9	32.25	31.5567	34.87	32.55	31.1	32.84	32.1983
12-2326	32.07	33.91	32.44	32.8067	30.74	32.91	31.12	31.59	32.1983
13-2684	29.41	32.58	31.29	31.0933	30.78	35.34	33.86	33.3267	32.21
13-1734	33.88	30.85	37.81	34.18	28.13	32.37	30.34	30.28	32.23
13-2631	33.67	34.83	34.47	34.3233	31.36	29.11	29.97	30.1467	32.235
13-2906	25.82	27.33	32.13	28.4267	42.22	35.44	30.58	36.08	32.2533
13-2668	31.5	34.84	29.21	31.85	37.57	31.68	28.78	32.6767	32.2633
13-1947	35.16	31.61	39.29	35.3533	28.22	28.73	30.75	29.2333	32.2933
13-1374	28.04	35.59	34.77	32.8	29.24	31.31	34.82	31.79	32.295
13-0929	31.27	32.36	31.01	31.5467	34.28	30.37	34.52	33.0567	32.3017
13-2999	30.39	31.45	31.01	30.95	31.38	36.15	33.92	33.8167	32.3833
13-2995	27.3	31.45	37.56	32.1033	36.07	33.04	29.04	32.7167	32.41
13-0050	35.7	34.41	38.2	36.1033	28.05	27.17	31.04	28.7533	32.4283
12-0416	30.4	31.96	33.52	31.96	38.67	32.58	27.55	32.9333	32.4467
13-0102	30.16	29.68	31.62	30.4867	33.38	35.37	34.61	34.4533	32.47
13-1132	30.78	35.54	31.62	32.6467	31.4	33.82	31.75	32.3233	32.485
12-0012	34.29	35.63	32.46	34.1267	29.26	32.64	30.96	30.9533	32.54
12-1381	30.32	34.4	35	33.24	35.24	29.93	30.44	31.87	32.555
12-1902	35.04	32.4	29.12	32.1867	35.14	34.07	29.67	32.96	32.5733
13-2279	33.17	36.1	29.76	33.01	29.86	37.85	28.77	32.16	32.585
13-1663	30.35	33.07	31.09	31.5033	32.19	33.55	35.27	33.67	32.5867
13-0176	36.29	37.33	40.73	38.1167	27.16	27.26	26.8	27.0733	32.595
13-1080	30.68	31.34	30.03	30.6833	34.43	35.35	34.1	34.6267	32.655
12-1752	31.11	29.55	33.21	31.29	31.15	37.74	33.23	34.04	32.665
13-1502	37.55	35.63	31.78	34.9867	32.82	28.72	29.51	30.35	32.6683
13-0693	31.75	34.03	38.39	34.7233	31.74	31.43	28.75	30.64	32.6817
12-0643	33.49	29.15	26.71	29.7833	38.83	33.99	34	35.6067	32.695
13-0892	32.82	30.58	31.31	31.57	31.41	35.72	34.47	33.8667	32.7183
13-1246	24.56	28.27	29.14	27.3233	38.62	38.62	37.11	38.1167	32.72
13-2766	33.47	35.95	31.03	33.4833	32.39	31.47	32.99	32.2833	32.8833
13-1301	31.35	34.86	33.05	33.0867	34.29	33.34	30.44	32.69	32.8883
13-0198	29.15	36.37	32.35	32.6233	34.52	31.04	33.98	33.18	32.9017
13-0513	35.81	29.46	33.5	32.9233	30.31	32.56	35.78	32.8833	32.9033
12-1152	35.2	30.81	33.16	33.0567	31.25	37.31	29.78	32.78	32.9183
13-0373	32.26	33.51	31.07	32.28	34.63	32.4	33.8	33.61	32.945
13-0344	35.75	32.71	33.13	33.8633	29.93	30.6	35.57	32.0333	32.9483
13-2404	32.82	34.54	35.11	34.1567	30.18	31.23	33.86	31.7567	32.9567
13-0966	36.76	30.18	30.89	32.61	34.93	32.24	32.87	33.3467	32.9783
13-2622	31.97	37.37	33.22	34.1867	31.77	32.65	31.28	31.9	33.0433
13-0505	36.23	30.19	31.32	32.58	29.93	32.66	38.05	33.5467	33.0633
13-0190	31.26	36.95	32.23	33.48	31.14	33.67	33.29	32.7	33.09
13-2452	36.49	32.67	35.19	34.7833	30.32	32.09	31.9	31.4367	33.11
13-0901	31.36	32.05	29.18	30.8633	34.81	35.24	36.1	35.3833	33.1233
13-1890	37.81	30.66	29.9	32.79	31.27	35.3	33.94	33.5033	33.1467
12-0510	39.37	34.25	35.22	36.28	28.46	33.93	27.71	30.0333	33.1567
13-2726	32.07	34.99	33.04	33.3667	35.72	30.34	32.79	32.95	33.1583
12-1764	34.52	30.16	37.98	34.22	33.24	33.71	29.97	32.3067	33.2633
13-3111	34.63	32.71	29.49	32.2767	38.16	32.24	32.42	34.2733	33.275
13-2240	32.18	34.41	32.81	33.1333	35.61	30.9	33.77	33.4267	33.28
12-1325	29.13	30.62	34.32	31.3567	36.19	35.97	33.61	35.2567	33.3067
13-2457	34.65	32.67	31.45	32.9233	36.19	30.22	34.8	33.7367	33.33
13-3406	34.5	34.32	33.51	34.11	31.89	34.11	31.82	32.6067	33.3583
12-1338	37.13	32.42	35.78	35.11	32.66	33.06	29.55	31.7567	33.4333
13-2351	34.09	28.9	34.04	32.3433	34.65	33.05	35.98	34.56	33.4517
13-2620	32.68	32.23	32.37	32.4267	35.16	38.48	30.09	34.5767	33.5017
12-1958	40.48	41.7	39.24	40.4733	25.02	25.92	28.77	26.57	33.5217
12-1838	33.18	34.05	35.16	34.13	29.81	33.69	35.39	32.9633	33.5467
13-0350	37.83	30.73	32.78	33.78	33.15	35.96	31.14	33.4167	33.5983
13-0691	36.31	33.86	28.13	32.7667	37.58	29.6	36.19	34.4567	33.6117
13-2274	33.5	35.61	32.38	33.83	30.68	32.83	36.7	33.4033	33.6167
13-1155	33.21	33.66	36.35	34.4067	32.7	31.44	34.44	32.86	33.6333
12-1600	30.61	32.35	35.32	32.76	35.02	37.39	31.18	34.53	33.645
12-0869	35.51	32.08	30.43	32.6733	31.5	37.13	35.24	34.6233	33.6483
13-0839	29.84	39.85	30.05	33.2467	35.71	33.9	32.71	34.1067	33.6767
13-3103	36.71	35.09	34.05	35.2833	35.94	29.93	30.34	32.07	33.6767
13-1627	31.57	31.15	36.81	33.1767	30.21	38.41	33.95	34.19	33.6833
13-0675	34.67	34.85	32.21	33.91	30.74	36.64	33.52	33.6333	33.7717
13-1304	33.29	33.25	37.7	34.7467	34.77	31.45	32.34	32.8533	33.8
13-2673	34.2	37.05	30.82	34.0233	31.36	37.39	31.99	33.58	33.8017
13-0204	33.29	39.34	29.94	34.19	35.22	34.76	30.51	33.4967	33.8433
13-3450	36.06	36.15	33.24	35.15	31.52	34.03	32.23	32.5933	33.8717
13-2989	34.47	36.85	32.3	34.54	34.11	31.94	33.63	33.2267	33.8833
13-2827	36.44	34.55	37.18	36.0567	30.85	28.63	35.81	31.7633	33.91
13-2269	39.22	38.21	37.9	38.4433	32.61	26.9	29.27	29.5933	34.0183
13-0194	37.66	38.86	39.63	38.7167	32.56	27.16	28.75	29.49	34.1033
12-0184	35.28	30.38	33.6	33.0867	33.43	37.75	34.18	35.12	34.1033
12-1259	33.54	34.32	27.03	31.63	39.24	31.19	39.34	36.59	34.11
13-3142	39.38	30.65	38.78	36.27	30.3	34.36	31.29	31.9833	34.1267
12-0990	32.28	33.14	34.73	33.3833	36.12	38.65	30.16	34.9767	34.18
13-1550	38.29	33.69	39.89	37.29	31.71	29.17	32.5	31.1267	34.2083
12-1610	31.34	39.44	38.02	36.2667	31.68	32.91	32.05	32.2133	34.24
13-1706	32.34	31.27	35.84	33.15	39.42	35.32	31.36	35.3667	34.2583
13-2878	32.1	31.91	39.17	34.3933	33.48	37.13	32	34.2033	34.2983
13-2449	32.16	33.14	36	33.7667	36.22	33.43	35.26	34.97	34.3683
12-1081	34.36	35.25	31.64	33.75	34.33	34.19	36.68	35.0667	34.4083
12-0539	33.31	33.33	38.52	35.0533	32.98	33.64	34.87	33.83	34.4417
13-2472	33.55	36.34	35.51	35.1333	32.92	35.93	32.45	33.7667	34.45
12-1433	35.02	36.57	37.31	36.3	34.02	32.11	31.69	32.6067	34.4533
13-3046	31	31.36	40.47	34.2767	33.53	37.02	33.8	34.7833	34.53
12-1812	39.87	35.43	38.43	37.91	32.5	35.44	25.85	31.2633	34.5867
13-2162	31.57	34.95	37.36	34.6267	38.91	31.92	32.93	34.5867	34.6067
12-1182	32.18	29.87	34.95	32.3333	38.3	39.72	33.02	37.0133	34.6733
13-2185	31.68	40.38	30.92	34.3267	33.11	34.56	37.41	35.0267	34.6767
13-2014	29.76	18.6	46.87	31.7433	38.16	35.96	38.8	37.64	34.6917
13-3195	33.31	36.84	38.07	36.0733	33.58	30.02	36.75	33.45	34.7617
13-2193	33.87	34.92	35.71	34.8333	36.37	32.05	36	34.8067	34.82
13-0316	32.48	34.61	36.02	34.37	35.64	36.53	33.82	35.33	34.85
13-0062	30.09	31.62	35.45	32.3867	38.4	37.68	36.23	37.4367	34.9117
13-0310	30.89	35.23	33.79	33.3033	36.39	35.13	38.34	36.62	34.9617
13-1379	30.66	36.12	34.45	33.7433	35.11	38.83	34.73	36.2233	34.9833
13-3136	32.32	38.47	37.18	35.99	34.96	29.28	37.79	34.01	35
13-0303	38.98	34.03	34.62	35.8767	37.32	33.96	31.35	34.21	35.0433
13-2253	33.15	43.15	30.55	35.6167	29.24	37.64	36.85	34.5767	35.0967
12-1019	38.71	37.88	33.23	36.6067	28.78	38.77	33.39	33.6467	35.1267
12-0238	37.2	32.98	33.45	34.5433	34.01	38.2	34.99	35.7333	35.1383
13-2187	37.47	41.07	33.33	37.29	32.59	36.81	29.7	33.0333	35.1617
12-0952	35.34	32.15	33.71	33.7333	35.54	38.43	36.15	36.7067	35.22
12-0234	36.61	34.36	32.57	34.5133	35.03	38.97	34.03	36.01	35.2617
13-1787	32.91	34.54	35.41	34.2867	37.88	37	33.94	36.2733	35.28
13-1221	35.26	35.32	36.88	35.82	35.06	31.85	37.68	34.8633	35.3417
13-2910	29.37	28.5	26.95	28.2733	37.29	43.62	46.44	42.45	35.3617
12-1351	39.62	32.85	36.1	36.19	37	31.66	35.18	34.6133	35.4017
13-2298	31.34	30.91	38	33.4167	38.29	43.28	31.46	37.6767	35.5467
13-2060	38	33.67	38.86	36.8433	38.51	33.41	31.73	34.55	35.6967
13-1090	39.9	30.93	34.2	35.01	40.66	31.53	37.02	36.4033	35.7067
13-0262	39.9	30.23	34.46	34.8633	35.36	37.9	36.96	36.74	35.8017
13-0616	30.53	38.57	35.38	34.8267	38.63	33.52	38.33	36.8267	35.8267
13-0734	40.56	38.63	36.56	38.5833	35.05	32.99	32.42	33.4867	36.035
13-1477	39.37	38.2	36.67	38.08	32.63	33.57	35.81	34.0033	36.0417
13-3416	34.8	39.21	40.15	38.0533	33.55	37.05	31.8	34.1333	36.0933
13-3266	38.95	35.88	33.06	35.9633	36.17	37.76	34.85	36.26	36.1117
13-2785	35.93	33.46	37.19	35.5267	37.8	32.02	40.4	36.74	36.1333
13-1214	34.5	36.58	38.96	36.68	35.72	37.45	33.77	35.6467	36.1633
13-0175	35.47	34.29	33.05	34.27	37.08	40.77	36.59	38.1467	36.2083
13-1290	37.06	37.21	33.21	35.8267	34.23	38.51	37.16	36.6333	36.23
12-1389	36.03	32.84	37.3	35.39	37.87	34.97	38.42	37.0867	36.2383
13-1743	39.72	37.44	31.82	36.3267	33.74	39.91	35.06	36.2367	36.2817
13-2671	38.38	33.57	34.78	35.5767	37.66	35.45	37.89	37	36.2883
12-2022	36.75	37.48	35.07	36.4333	36.64	34.73	37.06	36.1433	36.2883
13-0056	33.22	35.97	34.41	34.5333	35.74	38.93	39.61	38.0933	36.3133
13-1289	34.8	33.65	37.52	35.3233	41.2	36.61	34.27	37.36	36.3417
13-3232	38.98	36.9	33.18	36.3533	39.61	32.85	37.44	36.6333	36.4933
13-0378	34.9	36.84	38.57	36.77	36.77	36.08	36.15	36.3333	36.5517
12-0769	39.19	34.75	35.09	36.3433	36.37	33.63	40.44	36.8133	36.5783
13-1673	37.8	36.82	39.41	38.01	37.14	35.05	33.25	35.1467	36.5783
13-1055	37.65	36.22	33.32	35.73	36.88	41.98	33.48	37.4467	36.5883
13-2294	34.07	35.02	39.88	36.3233	36.93	39.49	34.4	36.94	36.6317
13-1020	35.7	38.13	36.67	36.8333	36.19	38.29	36.34	36.94	36.8867
12-1155	36.82	35.79	39.07	37.2267	38.66	34.68	36.6	36.6467	36.9367
13-1064	35.64	37.75	35.13	36.1733	32.84	38.33	42.17	37.78	36.9767
13-0592	36.9	35.83	33.88	35.5367	38.46	43.09	36.27	39.2733	37.405
13-0487	37.16	39.35	37.74	38.0833	37.91	33.09	39.8	36.9333	37.5083
13-2426	34.47	35.22	34.64	34.7767	39.76	40.86	41.62	40.7467	37.7617
13-0782	37.9	32.52	38.7	36.3733	39.4	39.04	39.29	39.2433	37.8083
13-0716	38.72	40.94	37.79	39.15	38.43	31.65	39.34	36.4733	37.8117
13-1668	37.15	37.88	40.29	38.44	35.66	39.28	37.16	37.3667	37.9033
13-1433	38.19	33.45	35.11	35.5833	46.9	38.66	35.55	40.37	37.9767
13-1257	38.79	39.1	40.71	39.5333	31.14	32.88	45.93	36.65	38.0917
13-1499	41.17	40.99	39.73	40.63	33.15	38.84	34.7	35.5633	38.0967
12-0689	41.31	40.36	37.16	39.61	40.86	36.81	33.4	37.0233	38.3167
13-0816	39	38.01	40.83	39.28	36.61	38.61	37.19	37.47	38.375
12-1430	39.43	39.24	37.05	38.5733	34.72	41.44	39.59	38.5833	38.5783
13-1386	32.57	37.96	36.59	35.7067	39.74	43.93	41.32	41.6633	38.685
13-2883	41.71	40.52	38.18	40.1367	37.07	33.88	41.27	37.4067	38.7717
13-1624	41.57	36.35	40.84	39.5867	37.63	36.9	40.56	38.3633	38.975
13-3212	40.54	38.25	37.92	38.9033	37.22	41.52	39.4	39.38	39.1417
12-1915	37.66	39.36	38.9	38.64	38.11	44.42	39.43	40.6533	39.6467
13-2188	43.15	45.28	44.73	44.3867	35.91	33.31	36.74	35.32	39.8533
12-2001	41.04	47.65	39.54	42.7433	37.56	35.28	39.66	37.5	40.1217
13-2970	38.14	40.05	36.19	38.1267	42.96	38.69	46.81	42.82	40.4733
13-2628	37.95	38.06	40.24	38.75	41.8	44.18	42.52	42.8333	40.7917
13-3447	43.55	45.57	40.67	43.2633	40.43	38.3	40.1	39.61	41.4367
13-3018	34.32	36.56	37.09	35.99	40.81	48.21	51.9	46.9733	41.4817
13-2693	39.74	41.7	40.47	40.6367	44.95	39.87	43.17	42.6633	41.65
12-1231	40.43	43.74	45.46	43.21	37.26	46.53	36.79	40.1933	41.7017
13-1292	40.86	41.21	45.36	42.4767	41.48	37.25	44.12	40.95	41.7133
12-1859	44.05	38.47	42.13	41.55	39.34	46.97	40.41	42.24	41.895
13-0143	40.22	40.16	42.47	40.95	41.67	44.85	42.05	42.8567	41.9033
12-1533	40.28	42.96	40.37	41.2033	42.22	44.28	42.71	43.07	42.1367
13-2273	44.39	39.06	44.07	42.5067	45.37	43.66	36.83	41.9533	42.23
13-0920	44.13	41.01	41.36	42.1667	41.77	42.23	43.21	42.4033	42.285
12-1135	42.56	42.71	41.92	42.3967	41.55	42.63	42.7	42.2933	42.345
12-1158	39.24	43.17	40.19	40.8667	45.71	46.13	40.45	44.0967	42.4817
12-1937	49.74	41.84	51.59	47.7233	30.27	42.56	40.53	37.7867	42.755
13-0772	36.79	52.04	41.32	43.3833	47.48	40.01	39.34	42.2767	42.83
13-1928	43.03	45.41	48.24	45.56	38.03	40.92	41.86	40.27	42.915
13-2798	40.48	40.73	40.77	40.66	48.08	43.07	44.66	45.27	42.965
13-1345	49.52	42.57	38.2	43.43	45.29	40.23	42.75	42.7567	43.0933
13-2190	41.82	44.67	40.6	42.3633	42	40.8	49.12	43.9733	43.1683
13-0298	42.37	41.29	43.32	42.3267	40.93	48.88	42.37	44.06	43.1933
12-0431	45.93	41.32	41.66	42.97	41.43	44.63	44.49	43.5167	43.2433
13-2751	43.12	40.05	41.94	41.7033	44.28	40.42	49.72	44.8067	43.255
13-0988	41.51	42.86	45.93	43.4333	42.9	38.8	47.55	43.0833	43.2583
13-1476	47.17	44.37	45.63	45.7233	43.15	42.71	37.03	40.9633	43.3433
13-2268	45.86	40.24	41.31	42.47	52.88	42.47	37.39	44.2467	43.3583
13-1759	46.42	43.1	41.34	43.62	44.65	40.84	44.6	43.3633	43.4917
12-1720	42.6	40.04	41.7	41.4467	44.99	47.05	46.5	46.18	43.8133
13-1971	41.79	43.84	46.29	43.9733	41.57	41.28	48.21	43.6867	43.83
13-3127	42.12	45.61	44.83	44.1867	45.11	44.27	42.21	43.8633	44.025
13-3109	41.1	46.12	44.02	43.7467	49.17	43.62	40.21	44.3333	44.04
13-2492	39.78	44.41	40.91	41.7	47.02	43.85	49.75	46.8733	44.2867
13-0171	52.15	40.28	46.66	46.3633	42.82	45.47	39.25	42.5133	44.4383
13-3463	42.37	41.86	46.29	43.5067	42.77	45.7	48.42	45.63	44.5683
13-2626	45.9	48.07	43.62	45.8633	44.66	41.29	44.48	43.4767	44.67
13-0267	42.14	42.24	47.95	44.11	42.98	47.33	46.86	45.7233	44.9167
13-1415	47.42	43.61	47.51	46.18	40.03	41.66	49.28	43.6567	44.9183
13-1442	45.57	48.1	42.25	45.3067	41.25	47.32	45.64	44.7367	45.0217
13-0178	44.25	44.88	45.51	44.88	48.98	44.14	42.89	45.3367	45.1083
13-3455	42.27	47.71	40.39	43.4567	45.92	52.94	41.6	46.82	45.1383
13-3441	44.98	46.27	48.02	46.4233	48.78	38.94	44.35	44.0233	45.2233
13-0953	46.22	49.78	41.41	45.8033	42.93	48.45	42.74	44.7067	45.255
13-2977	46.62	50.84	45	47.4867	46.25	40.13	42.97	43.1167	45.3017
12-0039	41.61	45.62	44.93	44.0533	40.43	52.09	48.2	46.9067	45.48
13-1848	55.08	42.53	51.21	49.6067	42.35	40.03	41.94	41.44	45.5233
13-0519	47.69	49.18	46.04	47.6367	42.32	42.04	46.13	43.4967	45.5667
12-1893	48.57	54.68	40.4	47.8833	46.21	42.39	42.24	43.6133	45.7483
12-1676	41.02	43.82	47.68	44.1733	51.99	45.42	44.99	47.4667	45.82
12-2043	49.06	45.34	49.54	47.98	45.22	44.77	44.22	44.7367	46.3583
12-1700	44.24	46.36	51.77	47.4567	47.25	41.79	50.01	46.35	46.9033
12-0112	45.62	43.61	47.19	45.4733	46.71	49.8	49.68	48.73	47.1017
12-0710	52.52	42.72	46.89	47.3767	49.83	46.27	44.62	46.9067	47.1417
12-1995	40.58	49.61	53.43	47.8733	45	47.53	47.49	46.6733	47.2733
13-2988	50.82	47.97	49.09	49.2933	45.42	44.69	46	45.37	47.3317
13-0732	49.83	47.82	46.26	47.97	53.46	44.03	46.31	47.9333	47.9517
13-1688	50.96	47.33	52.86	50.3833	45.86	42.82	49.22	45.9667	48.175
13-2905	54.46	48.98	45.57	49.67	45.32	50.61	44.14	46.69	48.18
13-1544	46.77	48.45	40.96	45.3933	56.48	44.19	55.36	52.01	48.7017
12-1934	48	47.48	51.03	48.8367	50.7	45.09	52.81	49.5333	49.185
12-1900	51.48	47.73	51.1	50.1033	51.84	51.26	50.98	51.36	50.7317
13-1559	52.4	52.99	45.2	50.1967	50.2	51.77	54.16	52.0433	51.12
12-1755	48.98	52.2	50.61	50.5967	53.38	56.73	47.15	52.42	51.5083
13-3397	50.22	54.83	49.71	51.5867	47.37	50.78	56.23	51.46	51.5233
13-1682	58.79	52.26	41.83	50.96	56.48	51.46	49.93	52.6233	51.7917
12-1457	53.41	51.01	49.95	51.4567	48.12	56.53	51.96	52.2033	51.83
13-3499	52.02	55.68	50.79	52.83	50.67	48.62	53.23	50.84	51.835
13-0213	56.07	55.5	50.96	54.1767	46.97	58.92	42.86	49.5833	51.88
12-1806	52.75	48.81	56.21	52.59	52.73	52.04	49.34	51.37	51.98
13-3006	55.06	52.63	52.65	53.4467	50.5	50.23	51.18	50.6367	52.0417
12-1585	54.89	49.01	56.51	53.47	49.16	49.09	53.97	50.74	52.105
12-0248	52.2	55.28	56.03	54.5033	50.14	51.13	50.8	50.69	52.5967
12-1677	54.93	51.37	52.85	53.05	56.22	50.7	49.95	52.29	52.67
13-2859	55	50.81	49.34	51.7167	55.21	52.98	53.53	53.9067	52.8117
12-1483	52.78	55.24	54.85	54.29	50.06	56.69	49.44	52.0633	53.1767
13-2961	56.9	49.51	52.66	53.0233	55.34	54.62	53.15	54.37	53.6967
13-3185	51.7	55.66	58.47	55.2767	55.54	48.2	53.08	52.2733	53.775
13-1061	56.17	59.11	52.64	55.9733	51.72	51.48	52.18	51.7933	53.8833
13-2266	57.54	52.84	54.83	55.07	53.53	50.67	54.16	52.7867	53.9283
13-0656	53.29	53.8	55.76	54.2833	53.29	51.8	55.76	53.6167	53.95
12-1808	58.81	51.37	48.93	53.0367	59.84	50.91	54.98	55.2433	54.14
12-0306	50.16	55.31	56.85	54.1067	55.34	50.33	57.29	54.32	54.2133
13-0971	54.68	56.21	56.75	55.88	51.4	54.66	52.13	52.73	54.305
12-1830	56.84	57.75	50.42	55.0033	57.84	50.1	56.46	54.8	54.9017
12-1420	55.33	56.17	54.96	55.4867	57.16	51.13	57.05	55.1133	55.3
13-0703	56.86	52.22	55.48	54.8533	54.68	59.72	53.54	55.98	55.4167
12-1529	56.41	51.48	56.55	54.8133	56.44	52.77	59.25	56.1533	55.4833
13-3022	51.15	57	59.68	55.9433	56.16	55.64	54.47	55.4233	55.6833
13-3218	59.98	53.18	52.83	55.33	53.6	57.83	57.44	56.29	55.81
13-2911	62.37	58.2	57.17	59.2467	58.55	62.87	54.55	58.6567	58.9517
13-1441	13.48	14.35	15.29	14.3733
12-0381	13.63	13.99	15.88	14.5
13-3050	13.57	14.93	15.09	14.53
13-0287	13.24	14.04	16.35	14.5433
12-1163	14.42	13.81	15.44	14.5567
13-3358	14.52	13.03	16.4	14.65
12-1746	14.63	17.07	12.4	14.7
13-1183	14.34	16.29	13.67	14.7667
13-1641	15.02	12.54	16.74	14.7667
13-1427	14.12	12.39	17.83	14.78
13-1829	17.49	14.27	13.26	15.0067
13-2713	15.83	13.24	16.31	15.1267
12-1638	13.81	14.62	17.1	15.1767
13-0684	18.33	11.24	15.98	15.1833
12-1159	15.56	14.02	16.32	15.3
12-0470	13.89	15.94	16.17	15.3333
13-0625	13.84	16.88	15.73	15.4833
12-0270	16.62	15.37	14.51	15.5
13-2019	15.98	18.33	12.19	15.5
13-1595	14.09	16.78	15.9	15.59
13-2601	14.03	15.67	17.1	15.6
13-2704	17.8	13.63	15.48	15.6367
12-0894	14.03	17.77	15.47	15.7567
12-2092	15.51	15.71	16.14	15.7867
13-0786	16.36	15.18	15.88	15.8067
13-1320	17.86	13.83	15.79	15.8267
12-0954	13.86	15.72	17.99	15.8567
12-1636	16.58	14.92	16.47	15.99
12-0395	15.8	14.91	17.28	15.9967
13-0894	14.26	15.7	18.04	16
12-1452	24.79	15.4	8.16	16.1167
13-2651	16.84	16.78	14.87	16.1633
13-0351	15.18	16.37	17.09	16.2133
13-1371	15.62	16.33	16.69	16.2133
12-1826	19.03	13.68	16.1	16.27
12-1293	16.57	15.18	17.08	16.2767
13-2966	17.1	15.67	16.12	16.2967
12-1996	17.29	15.71	15.93	16.31
13-0582	17.95	16.11	14.9	16.32
13-1500	16.3	14.89	17.78	16.3233
13-2057	17	12.13	19.88	16.3367
13-0414	17.18	15.41	16.44	16.3433
12-2311	16.52	14.21	18.45	16.3933
12-1711	14.98	16.51	17.76	16.4167
13-2142	15.26	16.59	17.46	16.4367
12-0273	16.87	13.94	18.57	16.46
12-0440	16.5	15.77	17.15	16.4733
13-1587	15.73	18.11	15.69	16.51
13-0113	16.96	13.71	19	16.5567
12-0760	16.04	15.09	18.73	16.62
13-1838	14.86	18.94	16.19	16.6633
13-0758	15.23	17.34	17.65	16.74
13-1001	17.34	16.14	16.76	16.7467
13-1431	14.37	17.31	18.7	16.7933
13-1676	16.98	18.19	15.3	16.8233
13-1644	17.41	15.74	17.57	16.9067
13-0100	16.85	17.99	15.89	16.91
12-0144	14.64	17.38	18.93	16.9833
13-0069	16.99	16.02	18.25	17.0867
13-2391	15.39	19.07	16.81	17.09
13-0646	15.91	17.17	18.27	17.1167
12-1312	16.54	15.47	19.49	17.1667
13-3004	18.62	16.85	16.11	17.1933
13-0337	12.85	19.83	18.95	17.21
13-1019	15.68	17.72	18.33	17.2433
12-1198	16.36	17.15	18.25	17.2533
13-1086	16.92	16.35	18.53	17.2667
12-1203	18.34	16.37	17.21	17.3067
13-2082	15.11	16.81	20.02	17.3133
13-1185	16.12	19.44	16.4	17.32
13-2143	19.8	17.45	14.75	17.3333
98-063	17	18.24	16.79	17.3433
13-1524	18.39	15.84	17.84	17.3567
13-1363	16.1	20.27	15.73	17.3667
13-1452	18.25	17.33	16.63	17.4033
13-2011	18.06	16.16	17.99	17.4033
13-2364	19.66	15.7	16.85	17.4033
13-0676	15.54	19.61	17.21	17.4533
13-0996	19.44	16.59	16.36	17.4633
12-0202	16.34	18.78	17.32	17.48
13-3055	19.01	17.31	16.13	17.4833
13-1884	18.1	16.8	17.64	17.5133
13-3293	14.88	19.89	17.89	17.5533
13-0454	19.87	18.14	14.7	17.57
13-2371	16.23	18.66	17.98	17.6233
13-0433	18.06	18.7	16.22	17.66
13-1849	16.86	17.77	18.4	17.6767
13-0286	17.65	18.64	16.78	17.69
12-1844	17.95	16.36	18.77	17.6933
12-0598	15.05	18.83	19.27	17.7167
12-1607	18.73	17.54	16.9	17.7233
13-0819	16.59	18.73	17.88	17.7333
12-1476	16.06	19.71	17.46	17.7433
13-1380	15.52	18.06	19.8	17.7933
12-2068	18.14	16.62	18.65	17.8033
13-0655	15.55	20.6	17.26	17.8033
13-3225	18.06	16.26	19.23	17.85
12-0408	17.09	18.97	17.64	17.9
13-0985	16.25	18.42	19.07	17.9133
13-2206	16.11	18.78	19.01	17.9667
13-0884	17.93	17	18.98	17.97
12-1847	16.62	19.94	17.37	17.9767
12-0854	20.36	17.56	16.02	17.98
13-0823	16.39	19.04	18.61	18.0133
12-1860	15.94	19.86	18.27	18.0233
12-1554	16.98	17.55	19.64	18.0567
12-1314	17.74	15.18	21.38	18.1
12-0458	18.08	18.85	17.44	18.1233
13-1112	17.37	18.06	19.03	18.1533
12-0114	15.81	17.18	21.59	18.1933
13-0029	17.98	16.75	19.85	18.1933
13-3280	18.22	19.54	17.03	18.2633
13-2822	18.04	19.27	17.56	18.29
13-1545	18.03	17.69	19.29	18.3367
13-3035	20.49	18.87	15.66	18.34
12-0828	16.83	17.66	20.65	18.38
13-2542	18.82	19.09	17.3	18.4033
13-2654	18.65	17.48	19.12	18.4167
12-0900	17.23	18.34	19.73	18.4333
12-1432	16.72	17.76	20.84	18.44
13-3375	17.66	18.42	19.38	18.4867
12-0211	19.58	17.74	18.16	18.4933
13-3183	17.05	18.68	19.85	18.5267
13-2288	16.39	17.69	21.56	18.5467
12-2327	17.53	18.32	19.83	18.56
13-0092	17.8	19.28	18.95	18.6767
12-2047	16.26	19.26	20.62	18.7133
12-0734	19.84	17.67	18.92	18.81
13-1072	18.81	17.57	20.07	18.8167
13-3434	19.86	18.12	18.51	18.83
13-1435	18.45	19.34	18.78	18.8567
12-2044	19.61	20.41	16.74	18.92
13-2353	19.57	18.78	18.47	18.94
13-1279	18.77	17.77	20.35	18.9633
13-1584	19.1	20.45	17.34	18.9633
13-0268	19.04	16.48	21.74	19.0867
12-1326	17.17	18.57	21.53	19.09
13-2375	20.36	16.57	20.35	19.0933
13-0129	20.32	17.47	19.5	19.0967
13-3077	18.96	20.34	18.07	19.1233
13-0358	19.23	20.41	17.79	19.1433
12-0970	18.32	20.99	18.45	19.2533
13-0122	17.02	22.87	17.9	19.2633
12-2097	18.05	20.35	19.43	19.2767
13-2088	21.31	19.47	17.38	19.3867
12-0068	16.12	20.99	21.1	19.4033
13-2990	18.28	16.49	23.44	19.4033
12-1049	18.11	19.75	20.47	19.4433
12-1296	17.01	20.17	21.35	19.51
12-1156	17.77	21.03	19.75	19.5167
13-0222	18.14	19.84	20.65	19.5433
13-0424	16.93	14.85	26.89	19.5567
12-0614	17.4	20.93	20.37	19.5667
12-0574	19.45	17.82	21.75	19.6733
13-3163	18.33	21.48	19.7	19.8367
13-1191	20.98	18.73	19.85	19.8533
13-3090	18.06	21.67	19.86	19.8633
13-2987	18.46	21.95	19.21	19.8733
13-3205	18.46	19.81	21.36	19.8767
13-7868	19.26	21	19.62	19.96
13-1693	22.06	18.52	19.55	20.0433
13-0733	19.72	21.22	19.23	20.0567
13-2285	22.49	20.66	17.59	20.2467
12-0810	21.42	20.02	19.41	20.2833
13-3009	23.1	19.24	18.56	20.3
12-1054	21.3	22.62	17.04	20.32
13-3235	19.74	21.19	20.04	20.3233
13-1152	18.09	22.06	20.89	20.3467
13-1846	20.13	16.77	24.39	20.43
12-0195	19.46	19.8	22.03	20.43
12-0468	22.01	20.31	19.03	20.45
13-0144	17.56	20.07	23.74	20.4567
12-1936	21.83	18.02	21.57	20.4733
13-1200	16.33	24.85	20.26	20.48
13-2708	22.12	17.82	21.51	20.4833
13-2383	21.97	20.17	19.34	20.4933
13-2389	20.22	18.93	22.37	20.5067
13-0593	21.47	16.71	23.37	20.5167
13-3421	20.34	19.29	21.99	20.54
12-1930	21.82	16.2	23.61	20.5433
13-1067	20.83	19.57	21.28	20.56
12-1481	19.41	21.75	20.56	20.5733
12-0840	18.59	19.89	23.43	20.6367
13-0553	19.76	21.45	20.84	20.6833
12-1337	22.25	19.01	20.97	20.7433
12-0939	19.63	20.31	22.81	20.9167
13-1198	21.48	21.12	20.23	20.9433
12-1933	19.23	20.98	22.75	20.9867
13-0742	20.71	19.32	22.99	21.0067
13-1992	18.64	21.89	22.5	21.01
12-1684	20.37	23	19.81	21.06
13-2116	21.12	21.93	20.17	21.0733
12-0129	20.61	22.77	20.22	21.2
13-3489	21.05	20.04	22.7	21.2633
13-0605	23.9	18.38	21.7	21.3267
13-0611	21.75	20.14	22.17	21.3533
13-1650	20.02	23.94	20.14	21.3667
12-1839	23.7	19.26	21.21	21.39
13-1175	22.56	20.05	21.79	21.4667
13-3466	18.55	25.9	19.96	21.47
13-1901	24.63	20.38	19.42	21.4767
13-1927	21.43	20.6	22.51	21.5133
13-1288	21.2	19.79	23.7	21.5633
13-1690	22.46	21.89	20.41	21.5867
13-0622	20.08	21.69	23.11	21.6267
13-2776	23.42	22.39	19.15	21.6533
12-0418	21.29	20	23.7	21.6633
12-1654	19.63	20.39	24.99	21.67
13-1285	20.2	23.6	21.3	21.7
13-0630	18.21	25.49	21.6	21.7667
13-2804	17.65	22.82	24.91	21.7933
13-0968	24.86	21.29	19.31	21.82
13-2171	22.53	20.9	22.17	21.8667
13-3180	20.24	23.19	22.23	21.8867
12-0845	21.75	23.34	20.73	21.94
12-2052	22.51	23.39	20.02	21.9733
13-2717	21.76	20.03	24.14	21.9767
12-0502	19.85	22.18	23.92	21.9833
12-2026	21.65	24.26	20.14	22.0167
13-2886	22.52	23.36	20.2	22.0267
12-1234	21.19	23.79	21.11	22.03
13-0954	22.61	20.39	23.15	22.05
13-1917	17.01	26.16	23.07	22.08
13-1608	23.43	22.01	20.82	22.0867
12-2093	23.37	22.43	20.47	22.09
13-3283	20.23	22.38	23.77	22.1267
12-0198	20.91	25.04	20.55	22.1667
13-0064	22.42	22.59	21.52	22.1767
13-0274	20.55	22.32	23.72	22.1967
13-2768	20.33	23.98	22.35	22.22
12-0944	25.33	21.25	20.15	22.2433
12-0709	23.37	19.97	23.47	22.27
13-1607	22.57	23.05	21.19	22.27
12-0759	21.11	22.14	23.61	22.2867
13-1694	19.81	24.98	22.1	22.2967
12-1032	24.72	24.48	17.76	22.32
12-1932	21.5	19.12	26.37	22.33
12-0761	23.56	22.27	21.2	22.3433
13-1924	21.09	23.68	22.34	22.37
13-0413	23.4	23.68	20.05	22.3767
13-2296	21.04	23.34	22.77	22.3833
13-2147	21.25	21.5	24.41	22.3867
13-1930	21.76	23.32	22.26	22.4467
12-0658	23.19	21.5	22.66	22.45
12-0399	20.72	23.16	23.54	22.4733
13-1986	22.99	19.47	24.96	22.4733
12-1528	21.82	21.36	24.25	22.4767
13-1585	23.51	22.03	21.93	22.49
12-1444	22.07	24.14	21.31	22.5067
13-3437	22.31	22.58	22.67	22.52
12-0665	25.84	22.15	19.84	22.61
13-3192	23.45	20.26	24.29	22.6667
12-0140	26.37	19.09	22.73	22.73
12-1439	21.52	21.89	24.85	22.7533
12-1519	23.55	22.91	21.94	22.8
13-0266	22.9	23.75	21.77	22.8067
13-1207	22.35	22.74	23.33	22.8067
13-0798	24.96	21.02	22.46	22.8133
12-1126	23.18	23.17	22.16	22.8367
12-1770	24.33	23.74	20.48	22.85
13-0380	23.83	22.15	22.61	22.8633
13-2709	24.31	22.41	21.88	22.8667
13-1779	22.65	21.98	23.98	22.87
13-0014	22.38	24.83	21.68	22.9633
13-3394	22.13	23.98	22.8	22.97
12-1045	20.9	23.48	24.56	22.98
13-0812	21.44	22.44	25.13	23.0033
13-2674	23.45	23.05	22.54	23.0133
13-1199	21.75	25.31	22	23.02
13-3438	21.44	26.56	21.08	23.0267
13-0432	18.08	22.33	28.8	23.07
12-1124	20.77	26.8	21.65	23.0733
13-0099	24.96	21.76	22.59	23.1033
13-0349	22.14	22.05	25.15	23.1133
13-3392	25.44	23.08	20.84	23.12
13-0980	22.15	23.87	23.37	23.13
13-2994	20.79	24.68	23.97	23.1467
13-1479	21.69	22.91	24.91	23.17
12-1504	24.28	23.75	21.57	23.2
12-2096	22.39	21.99	25.22	23.2
12-1790	21.68	24.11	23.91	23.2333
13-0889	23.96	23.48	22.28	23.24
13-0608	23.71	24.01	22.05	23.2567
12-1321	23.18	24.42	22.38	23.3267
13-1092	25.87	22.79	21.34	23.3333
12-1566	26.17	22.71	21.31	23.3967
12-1942	23.75	23.67	22.87	23.43
13-2295	22.69	24.65	22.96	23.4333
13-0365	23.17	22.76	24.41	23.4467
13-2956	23.47	22.64	24.26	23.4567
13-2413	24.2	23.43	22.75	23.46
13-1241	24.82	23.93	21.7	23.4833
12-0757	23.32	24.79	22.35	23.4867
13-1271	23.66	25.63	21.18	23.49
13-1401	22.32	23.07	25.12	23.5033
13-1891	20.04	24.49	25.98	23.5033
13-3113	18.32	17.78	34.5	23.5333
13-0523	24	24.55	22.12	23.5567
12-1101	23.42	21.21	26.09	23.5733
13-0367	25.17	24.51	21.06	23.58
13-1439	24.68	22.9	23.17	23.5833
12-0013	24.81	23.37	22.59	23.59
13-2040	21.39	25.39	24	23.5933
13-7607	22.65	23.73	24.49	23.6233
12-0349	24.17	22.71	23.99	23.6233
12-1729	22.92	20.15	27.8	23.6233
13-1581	23.19	25.15	22.54	23.6267
13-0163	23.94	22.91	24.13	23.66
13-1104	21.21	25.53	24.26	23.6667
13-2012	24	22.73	24.34	23.69
13-0081	23.01	22.13	25.97	23.7033
13-0890	23.57	21.33	26.32	23.74
12-1565	23.94	22.32	24.98	23.7467
13-0088	22.58	23.09	25.73	23.8
13-1474	22.31	23.14	25.99	23.8133
13-0577	24.63	23.97	22.87	23.8233
13-1004	24.6	21.07	25.84	23.8367
13-0681	24.25	23.86	23.44	23.85
13-2754	23.62	24.94	23.04	23.8667
13-0972	23.65	22.05	26	23.9
13-0774	22.81	25.09	23.98	23.96
13-0770	23.28	25.63	23	23.97
12-2066	22.61	25.81	23.52	23.98
13-1772	24.6	20.85	26.52	23.99
12-0288	23.23	24.65	24.14	24.0067
13-2755	25.36	22.08	24.69	24.0433
13-0649	24.59	22.4	25.16	24.05
13-1014	24.21	22.32	25.64	24.0567
13-0678	25.41	22.5	24.32	24.0767
13-0191	22.81	24.42	25.18	24.1367
13-0899	22.27	24.85	25.36	24.16
13-0253	21.98	24.84	25.71	24.1767
13-0016	26.03	24.23	22.3	24.1867
13-0979	24.22	23.08	25.41	24.2367
13-2885	24.47	22.88	25.36	24.2367
13-1775	23.1	26.93	22.69	24.24
12-1828	25.84	25.14	21.84	24.2733
15-0572	23.58	24.23	25.07	24.2933
13-0368	25.16	24.25	23.55	24.32
13-0318	24.99	25.15	23.08	24.4067
13-1465	25.61	24.1	23.59	24.4333
12-0295	24.98	24.8	23.54	24.44
13-1539	25.33	23.75	24.25	24.4433
12-1098	25.18	24.44	23.71	24.4433
12-0989	29.75	21.83	21.8	24.46
13-0145	24.57	25.22	23.64	24.4767
12-0296	19.58	25.2	28.77	24.5167
12-0623	26.42	21.86	25.27	24.5167
13-0155	25.57	25.87	22.22	24.5533
12-2321	25.26	25.11	23.35	24.5733
12-0203	26.66	22.26	24.89	24.6033
12-0241	23.95	23.91	26	24.62
13-2458	25.87	24.02	23.99	24.6267
12-0354	24.44	23.98	25.51	24.6433
12-0401	23.72	23.49	26.82	24.6767
12-1717	21.94	24.64	27.49	24.69
13-1089	28.4	21.45	24.25	24.7
13-3439	27.83	24.16	22.22	24.7367
13-1833	25.77	23.6	24.87	24.7467
13-1119	26.79	24.62	22.9	24.77
13-0629	22.3	26.64	25.41	24.7833
12-0755	24.35	26.96	23.06	24.79
12-0461	26.93	24.72	22.78	24.81
12-1502	26.49	23.05	24.95	24.83
13-2760	27.8	21.97	24.82	24.8633
12-0455	27.35	24.86	22.5	24.9033
12-1130	23.26	28.39	23.12	24.9233
13-1565	26.19	20.8	27.79	24.9267
12-0758	26.86	24.27	23.71	24.9467
12-1164	26.23	25.61	23.22	25.02
12-1266	23.88	26.36	24.94	25.06
13-2407	24.41	27.32	23.47	25.0667
13-1648	25.07	26.22	23.95	25.08
12-1597	22.78	24.97	27.51	25.0867
12-0434	24.47	24.17	26.63	25.09
13-2286	25.84	27.35	22.2	25.13
12-0537	27.36	24.1	23.97	25.1433
13-1414	23.16	28.36	24.14	25.22
13-3158	23.42	25.77	26.52	25.2367
12-1406	28.42	23.69	23.67	25.26
12-0462	22.71	25.15	27.98	25.28
13-0125	27.94	24.84	23.06	25.28
13-0152	27.26	22.79	25.84	25.2967
13-0548	22.95	25.56	27.4	25.3033
12-1339	23.79	25.24	26.9	25.31
13-1894	23.21	25.46	27.36	25.3433
13-1723	26.13	24.22	25.82	25.39
13-1484	24.83	26.35	25.26	25.48
13-2962	28.56	21.26	26.62	25.48
12-1593	23.55	25.94	26.98	25.49
12-1317	26.81	25.2	24.53	25.5133
12-0988	24.76	22.57	29.24	25.5233
12-0727	26.62	25.65	24.31	25.5267
13-2896	26.89	23.87	25.83	25.53
12-0739	25.45	26.13	25.11	25.5633
12-0164	25.77	26.81	24.24	25.6067
13-1949	28.08	23.52	25.31	25.6367
12-1066	25.98	24.98	26.03	25.6633
12-0878	24.76	26.31	25.94	25.67
13-2046	23.67	25.82	27.55	25.68
13-1114	22.25	26.98	28.05	25.76
12-1690	24.48	29.19	23.63	25.7667
12-0671	23.26	27.81	26.27	25.78
12-0512	23.21	26.49	27.8	25.8333
12-1513	23.82	26.12	27.61	25.85
13-1293	29.35	25.16	23.04	25.85
12-1385	24.93	25.71	26.96	25.8667
13-1899	26.57	29.22	21.86	25.8833
13-1032	27.52	24.92	25.82	26.0867
12-1227	26.03	27.9	24.34	26.09
13-2041	25.18	24.99	28.46	26.21
12-0412	24.71	25.53	28.4	26.2133
12-2023	24.9	28.36	25.4	26.22
13-1991	24.59	28.06	26.05	26.2333
12-1575	26.15	25.14	27.6	26.2967
13-0659	25.19	27.56	26.27	26.34
12-0979	27.71	25.04	26.28	26.3433
12-1833	27.6	25.14	26.49	26.41
12-1850	25.64	24.97	28.72	26.4433
12-0793	27.65	25.05	26.66	26.4533
12-0359	26.4	25.53	27.5	26.4767
13-1309	26.28	27.48	25.68	26.48
14-1472	27.94	26.45	25.15	26.5133
13-0881	26.23	27.96	25.52	26.57
12-2099	23.71	28.46	27.59	26.5867
13-0437	26.76	24.74	28.28	26.5933
13-1012	22.18	28.66	29.05	26.63
13-1366	29.15	24.44	26.36	26.65
12-1199	26.7	25.99	27.38	26.69
12-1057	24.24	29.71	26.14	26.6967
13-0051	25.43	27.95	26.94	26.7733
13-1735	28.14	24.95	27.28	26.79
13-1406	26.96	25.44	28.13	26.8433
13-0491	28.92	26.04	25.61	26.8567
13-3100	27.19	28.4	24.99	26.86
13-0717	26.8	27.19	26.76	26.9167
13-0479	28.09	25.99	26.91	26.9967
13-1128	28.98	23.46	28.59	27.01
13-2643	25.2	27.85	28.09	27.0467
12-0075	25.01	29.19	26.98	27.06
13-1153	27.34	25.75	28.13	27.0733
12-0929	24.56	26.75	29.93	27.08
12-0177	27.6	28.14	25.52	27.0867
13-3069	28.44	27.65	25.19	27.0933
12-0907	26.2	33.02	22.13	27.1167
12-1678	22.51	32.59	26.34	27.1467
12-0029	28.48	27.94	25.29	27.2367
12-1875	29.36	24.38	27.98	27.24
13-1021	26.6	25.95	29.2	27.25
12-1814	28.81	25.54	27.46	27.27
12-0165	27.18	23.9	30.8	27.2933
13-2093	25.63	27.19	29.07	27.2967
12-1088	26.37	27.43	28.16	27.32
13-1968	27.39	28.83	25.92	27.38
12-1945	27.41	26.6	28.19	27.4
13-2611	28.18	27.66	26.44	27.4267
13-3017	26.75	30.36	25.45	27.52
13-1303	26.26	22.71	33.6	27.5233
13-1699	28.46	26.53	27.76	27.5833
12-1800	29.01	27.52	26.33	27.62
12-1310	27.11	29.5	26.45	27.6867
13-3380	28.69	26.8	27.57	27.6867
13-0946	29.33	25.26	28.66	27.75
13-0402	27.18	29.86	26.61	27.8833
13-0570	27.65	26.67	29.39	27.9033
13-0532	29.46	28.09	26.18	27.91
13-2969	21.14	30.7	31.91	27.9167
12-1762	28.76	25.35	29.7	27.9367
36-054	27.61	30.14	26.12	27.9567
13-0452	27.78	26.57	29.54	27.9633
13-0110	28.17	31.58	24.31	28.02
12-1480	25.66	29.82	28.71	28.0633
13-3351	27.91	29.42	27	28.11
13-3083	27.94	26.84	29.58	28.12
13-0706	31.84	25.73	26.9	28.1567
12-1881	29.84	26.47	28.17	28.16
13-0297	26.9	28.73	29	28.21
13-1178	27.74	30.17	26.88	28.2633
13-2440	26.03	28.79	30.15	28.3233
13-1298	29.45	28.66	26.99	28.3667
13-1022	27.52	28.34	29.27	28.3767
12-1663	29.57	28.03	27.68	28.4267
13-0399	29.25	28.27	27.77	28.43
13-1079	27.26	28.81	29.35	28.4733
13-0137	27.08	28.75	29.77	28.5333
13-0891	29.07	29.55	27.42	28.68
13-3452	29.41	27.8	28.9	28.7033
13-1204	29.85	28.73	27.61	28.73
13-0096	27.58	28.82	29.8	28.7333
13-3379	29.84	28.53	27.95	28.7733
12-1307	28.31	31.18	26.94	28.81
13-0856	26.87	28.52	31.04	28.81
12-0690	27.3	28.79	30.53	28.8733
13-2904	29.98	29.23	28.08	29.0967
12-0384	29.85	30.53	27.01	29.13
12-2039	31.87	27.26	28.55	29.2267
13-2609	27.11	31.89	28.78	29.26
13-2424	28.05	31.89	28.02	29.32
12-0684	26.33	29.93	31.88	29.38
12-1797	29.16	28.84	30.22	29.4067
12-2056	34	25.3	29.36	29.5533
12-1478	29.72	31.68	28.42	29.94
13-0035	31.42	28.17	30.41	30
12-1982	28.58	32.19	29.29	30.02
12-0827	28.82	30	31.8	30.2067
13-0445	25.82	33.86	30.95	30.21
12-1205	30.25	30.78	30.13	30.3867
13-0108	30.85	29.18	31.39	30.4733
12-0133	29.83	31.41	30.25	30.4967
12-1018	30.85	31.43	30.45	30.91
13-1552	31.86	32.02	29.39	31.09
13-1100	32	28.13	33.35	31.16
12-1403	39.84	30.7	23.08	31.2067
13-2180	28.34	22.36	43.59	31.43
13-0707	32.4	30.92	31.68	31.6667
13-2986	31.88	28.56	34.64	31.6933
13-0613	30.69	32.65	31.86	31.7333
13-0335	33.72	29.19	32.49	31.8
13-0485	31.02	34	30.81	31.9433
13-1836	27.08	38.96	29.87	31.97
13-3286	32.09	31.91	33.16	32.3867
13-2650	35.18	32.93	31.01	33.04
13-1196	30.8	32.47	36.84	33.37
13-0633	32.39	34.61	35.77	34.2567
13-2423	34.75	32.34	35.73	34.2733
13-3356	36.88	30.66	35.81	34.45
13-2729	32.68	34.39	36.32	34.4633
13-1572	24.13	44.84	34.45	34.4733
12-0111	33.42	36.2	34.27	34.63
12-0736	35.43	32.28	36.33	34.68
13-2417	33.87	34.55	35.67	34.6967
13-2270	34.92	35.92	33.34	34.7267
13-3091	37.13	31.33	35.89	34.7833
12-2040	35.45	32.69	36.93	35.0233
12-1165	35.57	35.75	33.89	35.07
13-2675	35.75	34.43	36.27	35.4833
13-0933	37.63	36.08	33.35	35.6867
12-2410	33.28	37.31	36.78	35.79
13-2889	37.3	33.11	36.99	35.8
13-1151	34.43	38.25	37.66	36.78
13-0146	39.34	33.98	37.94	37.0867
12-1969	34.97	32.76	43.83	37.1867
13-1518	38.97	35.38	37.4	37.25
13-1097	38.87	35.02	38.6	37.4967
13-0624	36.16	37.67	39.49	37.7733
13-2478	39.68	36.52	37.31	37.8367
12-1345	39.69	37.83	36.12	37.88
12-0801	37.77	36.56	39.99	38.1067
13-1665	38.62	39.29	37.58	38.4967
13-0833	42.07	34.67	39.78	38.84
13-0962	38.39	40	38.41	38.9333
12-1589	36.44	41.05	39.42	38.97
12-2319	42.18	38.23	38.5	39.6367
13-0578	39.77	38.8	40.67	39.7467
13-0877	48.89	38.37	32.33	39.8633
13-0352	40.13	39.01	43.14	40.76
13-0219	40.07	42.16	43.33	41.8533
12-0132	42.42	43.22	42.19	42.61
12-0959	43.81	45.18	40.01	43
13-1045	42.62	41.48	46.78	43.6267
13-1228	44.43	41.04	45.72	43.73
12-1887	42.94	47.85	41.01	43.9333
13-2807	39.69	48.28	44.38	44.1167
13-0059	45.65	44.7	42.32	44.2233
12-1118	42.89	44.78	46.31	44.66
13-0186	42.49	44.01	47.75	44.75
12-1151	43.58	45.3	46.03	44.97
13-0666	43.99	46.55	45.28	45.2733
13-0153	46.59	48.15	43.02	45.92
13-0556	50.86	44.51	45.34	46.9033
13-1222	46.55	49.51	45.02	47.0267
12-1142	47.63	47.63	47.44	47.5667

## Sheet: Table S2
Table S2 Summary of the results of bulked segregant analysis by next generation genomic sequencing (BSA-seq) of extreme bulks of small and large adventitious RGAs using hybrids derived from ‘BC’ × ‘M9’.
Bulk	Sample	Clean reads	Mapped reads	Uniquely mapped reads	Mapped reads ratio	Uniquely mapped reads ratio
		reads	reads		ratio
Small RGA	30	121308053	1.1813e+08	9.19879e+07	0.9738	0.7583
Large RGA	30	116584615	1.12924e+08	9.14723e+07	0.9686	0.7846
Total	60	237892668	2.31054e+08	1.8346e+08	-	-

## Sheet: Table S3
Table S3 Summary of BSA-seq detected QTLs for apple adventitious RGA before and after narrowing by changing slide window sizes.
QTLs	Chromosome	Original QTL region				Narrowed-down QTL region
		Start	End	Interval (Mb)	Peak G' value	Start	End	Interval (Mb)	Averaged peak G' value
B03.1	3	36450551	37450551	1	3.18	36496232	37447369	0.95	6.42
B04.1	4	19273547	20273547	1	3.11	19303561	20267870	0.96	6.7
B09.1	9	5309225	6736791	1.43	4.53	5354619	6729813	1.38	8.27
B09.2	9	6689485	7744752	1.06	3.02	6699876	7741931	1.04	6.53
B13.1	13	5598315	7085781	1.49	3.28	5599294	7085685	1.49	6.47
B13.2	13	7653725	9193197	1.54	3	7654383	9185152	1.53	6.33
B13.3	13	38463879	39761990	1.3	3.21	38508044	39720549	1.21	6.18
B14.1	14	4776927	6010861	1.23	3.3	4783993	6010725	1.23	6.97
B14.2	14	5657260	6861228	1.2	3.57	5657333	6861181	1.2	7.67
B17.1	17	6597500	8725850	2.13	3.25	6599569	8724693	2.13	6.04
B17.2	17	9018055	10036980	1.02	2.96	9018055	10036980	1.02	2.96
H04.1	4	19257979	20257979	1	3.59	19263320	20254233	0.99	7.54
H13.1	13	32823666	34419530	1.6	3.56	32831452	34375072	1.54	7.11
H13.2	13	36692453	38040350	1.35	3.76	36696963	38037695	1.34	6.88
H14.1	14	13574	391006	0.38	4.13	13615	388877	0.38	7.89
H14.2	14	3722858	4722858	1	4.19	3722879	4651611	0.93	8.18
H14.3	14	7224292	8979207	1.75	3.43	7224512	8979019	1.75	7.74
M05.1	5	37981585	39296293	1.31	3.25	38044849	38796296	0.75	6.68
M06.1	6	22520385	23520385	1	3.4	22526137	23288809	0.76	7.58
M10.1	10	7226155	8372845	1.15	3.46	7230849	8362271	1.13	6.34
M11.1	11	23153155	24153155	1	3.87	23690953	24091783	0.4	6.68
M14.1	14	11034204	12034204	1	3.36	11051977	11451872	0.4	6.38
M14.2	14	24764773	27175687	2.41	4.2	24942217	27144004	2.2	7.93
M16.1	16	13207565	14207565	1	3.69	13582481	14205644	0.62	7.96
M17.1	17	23715996	24715996	1	4.46	23759289	24558361	0.8	9.88
Average				31.34	3.55			28.14	7.01

## Sheet: Table S4 
Table S4 Twenty-four stem tissue samples for RNA sequencing (RNA-seq) taken from leafy cuttings of hybrids derived from ‘BC’ × ‘M9’.
Extremely bulks	Hyderids	Sample name	Times points of samples after cutting
			0d	7d	14d	21d
Small RGA	13-0670	S1	S1_0d	S1_7d	S1_14d	S1_21d
	13-0925	S2	S2_0d	S2_7d	S2_14d	S2_21d
	13-1611	S3	S3_0d	S3_7d	S3_14d	S3_21d
Large RGA	12-1529	L1	L1_0d	L1_7d	L1_14d	L1_21d
	12-1585	L2	L2_0d	L2_7d	L2_14d	L2_21d
	12-1830	L3	L3_0d	L3_7d	L3_14d	L3_21d

## Sheet: Table S5 
Table S5 Summary of the sequencing reads and reads mapped with RNA-seq.
Sample Name	GC Content	%≥Q30	Clean Reads	Uniq Mapped Reads	Map ratio
S1_0d	0.4717	0.9294	31394200	26679229	0.849814
S2_0d	0.4678	0.9279	28092672	23863429	0.849454
S3_0d	0.4693	0.9392	22432198	19282493	0.85959
S1_7d	0.4695	0.9147	23790778	19958523	0.838918
S2_7d	0.4769	0.9363	26950536	22296725	0.82732
S3_7d	0.4694	0.9155	20633252	17418343	0.844188
S1_14d	0.4684	0.9381	21848916	18693098	0.855562
S2_14d	0.4692	0.9375	23127704	19726389	0.852933
S3_14d	0.4702	0.9393	22352624	19145617	0.856527
S1_21d	0.468	0.9348	23791282	20502061	0.861747
S2_21d	0.4686	0.936	26435922	22601840	0.854967
S3_21d	0.4682	0.9374	24069288	20868773	0.867029
L1_0d	0.4713	0.9362	28512018	24258250	0.850808
L2_0d	0.4717	0.9368	25354978	21830362	0.860989
L3_0d	0.4688	0.939	19935274	17177240	0.861651
L1_7d	0.4706	0.9242	21861940	18523626	0.8473
L2_7d	0.4694	0.9253	21917194	18671811	0.851925
L3_7d	0.4687	0.9339	37366510	32079970	0.858522
L1_14d	0.4745	0.945	23603302	20691819	0.876649
L2_14d	0.4783	0.9405	28406832	23618063	0.831422
L3_14d	0.4696	0.9372	30712430	26481894	0.862253
L1_21d	0.4702	0.9439	29356092	25472397	0.867704
L2_21d	0.4697	0.9403	27698008	23664450	0.854374
L3_21d	0.4695	0.9433	27032776	23403039	0.865728
Min	0.4678	0.9147	19935274	17177240	0.82732

## Sheet: Table S6 
Table S6 Sample correlation analysis of three biological replicates with RNA-seq.
#Sample	S1_0d	S2_0d	S3_0d	S1_7d	S2_7d	S3_7d	S1_14d	S2_14d	S3_14d	S1_21d	S2_21d	S3_21d	L1_0d	L2_0d	L3_0d	L1_7d	L2_7d	L3_7d	L1_14d	L2_14d	L3_14d	L1_21d	L2_21d	L3_21d
S1_0d	1	0.9342	0.8791	-	-	-	-	-	-	-	-	-	-	-	-	-	-	-	-	-	-	-	-	-
S2_0d	-	1	0.8048	-	-	-	-	-	-	-	-	-	-	-	-	-	-	-	-	-	-	-	-	-
S3_0d	-	-	1	-	-	-	-	-	-	-	-	-	-	-	-	-	-	-	-	-	-	-	-	-
S1_7d	-	-	-	1	0.7755	0.9023	-	-	-	-	-	-	-	-	-	-	-	-	-	-	-	-	-	-
S2_7d	-	-	-	-	1	0.8223	-	-	-	-	-	-	-	-	-	-	-	-	-	-	-	-	-	-
S3_7d	-	-	-	-	-	1	-	-	-	-	-	-	-	-	-	-	-	-	-	-	-	-	-	-
S1_14d	-	-	-	-	-	-	1	0.9102	0.9221	-	-	-	-	-	-	-	-	-	-	-	-	-	-	-
S2_14d	-	-	-	-	-	-	-	1	0.852	-	-	-	-	-	-	-	-	-	-	-	-	-	-	-
S3_14d	-	-	-	-	-	-	-	-	1	-	-	-	-	-	-	-	-	-	-	-	-	-	-	-
S1_21d	-	-	-	-	-	-	-	-	-	1	0.9357	0.9197	-	-	-	-	-	-	-	-	-	-	-	-
S2_21d	-	-	-	-	-	-	-	-	-	-	1	0.9178	-	-	-	-	-	-	-	-	-	-	-	-
S3_21d	-	-	-	-	-	-	-	-	-	-	-	1	-	-	-	-	-	-	-	-	-	-	-	-
L1_0d	-	-	-	-	-	-	-	-	-	-	-	-	1	0.8972	0.7483	-	-	-	-	-	-	-	-	-
L2_0d	-	-	-	-	-	-	-	-	-	-	-	-	-	1	0.715	-	-	-	-	-	-	-	-	-
L3_0d	-	-	-	-	-	-	-	-	-	-	-	-	-	-	1	-	-	-	-	-	-	-	-	-
L1_7d	-	-	-	-	-	-	-	-	-	-	-	-	-	-	-	1	0.9344	0.9348	-	-	-	-	-	-
L2_7d	-	-	-	-	-	-	-	-	-	-	-	-	-	-	-	-	1	0.9308	-	-	-	-	-	-
L3_7d	-	-	-	-	-	-	-	-	-	-	-	-	-	-	-	-	-	1	-	-	-	-	-	-
L1_14d	-	-	-	-	-	-	-	-	-	-	-	-	-	-	-	-	-	-	1	0.9466	0.966	-	-	-
L2_14d	-	-	-	-	-	-	-	-	-	-	-	-	-	-	-	-	-	-	-	1	0.9476	-	-	-
L3_14d	-	-	-	-	-	-	-	-	-	-	-	-	-	-	-	-	-	-	-	-	1	-	-	-
L1_21d	-	-	-	-	-	-	-	-	-	-	-	-	-	-	-	-	-	-	-	-	-	1	0.9439	0.9454
L2_21d	-	-	-	-	-	-	-	-	-	-	-	-	-	-	-	-	-	-	-	-	-	-	1	0.9449
L3_21d	-	-	-	-	-	-	-	-	-	-	-	-	-	-	-	-	-	-	-	-	-	-	-	1

## Sheet: Table S7 
Table S7 KEGG pathway analysis of DEGs (ko00500, ko00592, ko00900, and ko04075) from RNA-seq results.
#ID	Classification	S_0d_vs_L_0d_DESeq2_(FDR_0.05_FC_1)_regulated	S_7d_vs_L_7d_DESeq2_(FDR_0.05_FC_1)_regulated	S_14d_vs_L_14d_DESeq2_(FDR_0.05_FC_1)_regulated	S_21d_vs_L_21d_DESeq2_(FDR_0.05_FC_1)_regulated	KEGG_pathway_annotation	KEGG_annotation
MD10G1192900	Auxin_AUX/IAA	up	normal	normal	normal	Plant hormone signal transduction (ko04075)	K14484|4.42068e-155|mdm:103445717|K14484 auxin-responsive protein IAA | (RefSeq) AUX/IAA7.1; auxin-induced protein AUX28
MD13G1205000	Auxin_AUX/IAA	up	normal	normal	normal	Plant hormone signal transduction (ko04075)	K14484|4.30777e-167|mdm:103453285|K14484 auxin-responsive protein IAA | (RefSeq) IAA5; auxin-responsive protein IAA14-like
MD15G1191800	Auxin_AUX/IAA	up	normal	normal	normal	Plant hormone signal transduction (ko04075)	K14484|0|pxb:103943871|K14484 auxin-responsive protein IAA | (RefSeq) auxin-responsive protein IAA27-like
MD03G1284700	Auxin_GH3	up	normal	normal	normal	Plant hormone signal transduction (ko04075)	K14487|0|mdm:103432566|K14487 auxin responsive GH3 gene family | (RefSeq) putative indole-3-acetic acid-amido synthetase GH3.9
MD11G1230400	Auxin_GH3	up	normal	normal	normal	Plant hormone signal transduction (ko04075)	K14487|0|mdm:103423007|K14487 auxin responsive GH3 gene family | (RefSeq) indole-3-acetic acid-amido synthetase GH3.6-like
MD00G1036600	Auxin_SAUR	up	normal	normal	normal	Plant hormone signal transduction (ko04075)	K14488|3.01223e-60|mdm:103406235|K14488 SAUR family protein | (RefSeq) auxin-responsive protein SAUR32-like
MD05G1051600	Auxin_SAUR	up	normal	normal	normal	Plant hormone signal transduction (ko04075)	K14488|2.5912e-69|mdm:103454162|K14488 SAUR family protein | (RefSeq) auxin-induced protein 15A-like
MD05G1052000	Auxin_SAUR	up	normal	normal	normal	Plant hormone signal transduction (ko04075)	K14488|5.74051e-68|mdm:103454230|K14488 SAUR family protein | (RefSeq) auxin-induced protein 15A-like
MD05G1052100	Auxin_SAUR	up	normal	normal	normal	Plant hormone signal transduction (ko04075)	K14488|3.47875e-69|mdm:103454163|K14488 SAUR family protein | (RefSeq) auxin-induced protein 15A-like
MD05G1052400	Auxin_SAUR	up	normal	normal	normal	Plant hormone signal transduction (ko04075)	K14488|7.76326e-59|pxb:103938999|K14488 SAUR family protein | (RefSeq) indole-3-acetic acid-induced protein ARG7-like
MD05G1113400	Auxin_SAUR	up	normal	normal	normal	Plant hormone signal transduction (ko04075)	K14488|1.37714e-44|pper:PRUPE_ppa018822mg|K14488 SAUR family protein | (RefSeq) hypothetical protein
MD05G1113600	Auxin_SAUR	up	normal	normal	normal	Plant hormone signal transduction (ko04075)	K14488|2.5807e-71|mdm:103430971|K14488 SAUR family protein | (RefSeq) auxin-induced protein 15A-like
MD10G1059200	Auxin_SAUR	up	normal	normal	normal	Plant hormone signal transduction (ko04075)	K14488|1.8644e-67|mdm:103408279|K14488 SAUR family protein | (RefSeq) auxin-induced protein 15A-like
MD10G1059500	Auxin_SAUR	up	normal	normal	normal	Plant hormone signal transduction (ko04075)	K14488|1.73943e-66|mdm:103427523|K14488 SAUR family protein | (RefSeq) indole-3-acetic acid-induced protein ARG7-like
MD10G1059600	Auxin_SAUR	up	normal	normal	normal	Plant hormone signal transduction (ko04075)	K14488|1.44817e-59|mdm:103401117|K14488 SAUR family protein | (RefSeq) auxin-induced protein 15A-like
MD10G1059700	Auxin_SAUR	up	normal	normal	normal	Plant hormone signal transduction (ko04075)	K14488|2.50566e-68|mdm:103401121|K14488 SAUR family protein | (RefSeq) auxin-responsive protein SAUR21-like
MD10G1059800	Auxin_SAUR	up	normal	normal	normal	Plant hormone signal transduction (ko04075)	K14488|6.33499e-68|mdm:103401120|K14488 SAUR family protein | (RefSeq) auxin-responsive protein SAUR21-like
MD10G1060100	Auxin_SAUR	up	normal	normal	normal	Plant hormone signal transduction (ko04075)	K14488|3.63069e-68|mdm:103408330|K14488 SAUR family protein | (RefSeq) auxin-induced protein 15A-like
MD10G1060200	Auxin_SAUR	up	normal	normal	normal	Plant hormone signal transduction (ko04075)	K14488|5.65582e-59|mdm:103445146|K14488 SAUR family protein | (RefSeq) auxin-induced protein 15A-like
MD10G1060800	Auxin_SAUR	up	normal	normal	normal	Plant hormone signal transduction (ko04075)	K14488|2.17131e-67|mdm:103422162|K14488 SAUR family protein | (RefSeq) indole-3-acetic acid-induced protein ARG7-like
MD08G1228400	Auxin_TIR1	up	normal	normal	normal	Plant hormone signal transduction (ko04075)	K14485|3.8935e-35|mdm:103446480|K14485 transport inhibitor response 1 | (RefSeq) protein TRANSPORT INHIBITOR RESPONSE 1-like
MD15G1014400	Auxin_ARF	down	normal	normal	normal	Plant hormone signal transduction (ko04075)	K14486|0|mdm:103450396|K14486 auxin response factor | (RefSeq) auxin response factor 5
MD12G1162400	Auxin_LAX	down	normal	normal	normal	Plant hormone signal transduction (ko04075)	K13946|0|mdm:103450608|K13946 auxin influx carrier (AUX1 LAX family) | (RefSeq) LAX1; auxin transporter-like protein 2
MD09G1208000	Auxin_AUX/IAA	normal	normal	normal	up	Plant hormone signal transduction (ko04075)	K14484|0|mdm:103411653|K14484 auxin-responsive protein IAA | (RefSeq) auxin-responsive protein IAA21-like
MD17G1189100	Auxin_AUX/IAA	normal	normal	normal	up	Plant hormone signal transduction (ko04075)	K14484|0|mdm:103405438|K14484 auxin-responsive protein IAA | (RefSeq) auxin-responsive protein IAA21-like
MD05G1092300	Auxin_GH3	normal	normal	normal	up	Plant hormone signal transduction (ko04075)	K14487|0|mdm:103436425|K14487 auxin responsive GH3 gene family | (RefSeq) probable indole-3-acetic acid-amido synthetase GH3.1
MD05G1205900	Auxin_AUX/IAA	normal	normal	up	normal	Plant hormone signal transduction (ko04075)	K14484|8.12657e-129|mdm:103435679|K14484 auxin-responsive protein IAA | (RefSeq) IAA8; auxin-induced protein 22D-like
MD15G1169100	Auxin_AUX/IAA	normal	normal	up	normal	Plant hormone signal transduction (ko04075)	K14484|6.7191e-128|mdm:103400395|K14484 auxin-responsive protein IAA | (RefSeq) auxin-responsive protein IAA20-like
MD16G1142800	Auxin_GH3	normal	normal	up	normal	Plant hormone signal transduction (ko04075)	K14487|0|mdm:103419275|K14487 auxin responsive GH3 gene family | (RefSeq) indole-3-acetic acid-amido synthetase GH3.17-like
MD08G1151300	Auxin_AUX/IAA	normal	normal	down	normal	Plant hormone signal transduction (ko04075)	K14484|6.16479e-163|mdm:103441471|K14484 auxin-responsive protein IAA | (RefSeq) IAA9; auxin-responsive protein IAA29-like
MD13G1108300	Cytokinine	down	normal	normal	normal	Plant hormone signal transduction (ko04075)	K14491|0|pxb:103949872|K14491 two-component response regulator ARR-B family | (RefSeq) two-component response regulator ARR11
MD16G1159400	Cytokinine	down	normal	normal	normal	Plant hormone signal transduction (ko04075)	K14491|0|mdm:103403691|K14491 two-component response regulator ARR-B family | (RefSeq) two-component response regulator ARR1-like
MD03G1272900	Cytokinine	normal	normal	normal	up	Plant hormone signal transduction (ko04075)	K14490|1.21066e-107|mdm:103432473|K14490 histidine-containing phosphotransfer peotein | (RefSeq) histidine-containing phosphotransfer protein 1
MD11G1293900	Cytokinine	normal	normal	normal	up	Plant hormone signal transduction (ko04075)	K14490|4.22076e-106|mdm:103423113|K14490 histidine-containing phosphotransfer peotein | (RefSeq) histidine-containing phosphotransfer protein 1-like
MD09G1146000	Gibberellin	up	normal	normal	normal	Plant hormone signal transduction (ko04075)	K16189|0|mdm:103411497|K16189 phytochrome-interacting factor 4 | (RefSeq) transcription factor PIF4-like
MD17G1132600	Gibberellin	up	normal	normal	normal	Plant hormone signal transduction (ko04075)	K16189|0|mdm:103405139|K16189 phytochrome-interacting factor 4 | (RefSeq) transcription factor PIF4-like
MD09G1264800	Gibberellin	normal	normal	down	normal	Plant hormone signal transduction (ko04075)	K14494|0|mdm:103444199|K14494 DELLA protein | (RefSeq) RGL2a; DELLA protein GAI
MD11G1296000	Gibberellin	normal	normal	normal	up	Plant hormone signal transduction (ko04075)	K14493|0|mdm:103449094|K14493 gibberellin receptor GID1 [EC:3.-.-.-] | (RefSeq) GID1c; gibberellin receptor GID1B-like
MD01G1220800	Abscisic acid	down	normal	normal	normal	Plant hormone signal transduction (ko04075)	K14497|0|mdm:103443860|K14497 protein phosphatase 2C [EC:3.1.3.16] | (RefSeq) probable protein phosphatase 2C 51
MD03G1085400	Abscisic acid	down	normal	normal	normal	Plant hormone signal transduction (ko04075)	K14497|0|mdm:103420436|K14497 protein phosphatase 2C [EC:3.1.3.16] | (RefSeq) probable protein phosphatase 2C 24
MD07G1291000	Abscisic acid	down	normal	normal	normal	Plant hormone signal transduction (ko04075)	K14497|0|pxb:103967224|K14497 protein phosphatase 2C [EC:3.1.3.16] | (RefSeq) probable protein phosphatase 2C 51
MD11G1093100	Abscisic acid	down	normal	normal	normal	Plant hormone signal transduction (ko04075)	K14497|0|mdm:103447497|K14497 protein phosphatase 2C [EC:3.1.3.16] | (RefSeq) probable protein phosphatase 2C 24
MD01G1158500	Abscisic acid	normal	normal	normal	up	Plant hormone signal transduction (ko04075)	K14496|5.17919e-151|mdm:103406427|K14496 abscisic acid receptor PYR/PYL family | (RefSeq) abscisic acid receptor PYL4-like
MD07G1227100	Abscisic acid	up	normal	normal	up	Plant hormone signal transduction (ko04075)	K14496|2.11163e-140|mdm:103432868|K14496 abscisic acid receptor PYR/PYL family | (RefSeq) abscisic acid receptor PYL4
MD12G1178800	Abscisic acid	normal	normal	normal	up	Plant hormone signal transduction (ko04075)	K14496|4.20696e-126|pxb:103930152|K14496 abscisic acid receptor PYR/PYL family | (RefSeq) abscisic acid receptor PYL4-like
MD08G1102600	Brassinosteroid	up	normal	normal	normal	Plant hormone signal transduction (ko04075)	K14499|1.06253e-165|mdm:103421135|K14499 BRI1 kinase inhibitor 1 | (RefSeq) BRI1 kinase inhibitor 1-like
MD14G1186200	Brassinosteroid	normal	down	normal	normal	Plant hormone signal transduction (ko04075)	K14500|3.11925e-52|pxb:103934486|K14500 BR-signaling kinase [EC:2.7.11.1] | (RefSeq) probable serine/threonine-protein kinase At5g41260
MD04G1228800	Ethylene	up	normal	normal	normal	Plant hormone signal transduction (ko04075)	K14516|1.04976e-119|pxb:103962934|K14516 ethylene-responsive transcription factor 1 | (RefSeq) ethylene-responsive transcription factor 1B-like
MD16G1212600	Ethylene	down	normal	normal	normal	Plant hormone signal transduction (ko04075)	K14509|8.90393e-98|mdm:103436150|K14509 ethylene receptor [EC:2.7.13.-] | (RefSeq) ETR2; ethylene receptor 2
MD05G1198700	Ethylene	normal	down	normal	normal	Plant hormone signal transduction (ko04075)	K14516|6.42491e-138|pxb:103946043|K14516 ethylene-responsive transcription factor 1 | (RefSeq) ethylene-responsive transcription factor 1B-like
MD10G1184800	Ethylene	normal	down	normal	normal	Plant hormone signal transduction (ko04075)	K14516|2.93055e-139|mdm:103412248|K14516 ethylene-responsive transcription factor 1 | (RefSeq) ethylene-responsive transcription factor 1B-like
MD02G1030300	Ethylene	normal	normal	normal	up	Plant hormone signal transduction (ko04075)	K14515|0|mdm:103426588|K14515 EIN3-binding F-box protein | (RefSeq) EIN3-binding F-box protein 1-like
MD02G1266200	Ethylene	normal	normal	normal	up	Plant hormone signal transduction (ko04075)	K14514|0|mdm:103409091|K14514 ethylene-insensitive protein 3 | (RefSeq) ETHYLENE INSENSITIVE 3-like 1 protein
MD07G1053800	Ethylene	normal	normal	normal	up	Plant hormone signal transduction (ko04075)	K14514|0|mdm:103428420|K14514 ethylene-insensitive protein 3 | (RefSeq) EIL2; ETHYLENE INSENSITIVE 3-like 1 protein
MD09G1146600	Salicylic acid	up	normal	normal	normal	Plant hormone signal transduction (ko04075)	K14508|0|mdm:103411528|K14508 regulatory protein NPR1 | (RefSeq) regulatory protein NPR3-like
MD02G1096100	Jasmonic acid	normal	down	normal	normal	Plant hormone signal transduction (ko04075)	K13464|0|mdm:103451320|K13464 jasmonate ZIM domain-containing protein | (RefSeq) protein TIFY 10A
MD16G1127400	Jasmonic acid	normal	down	normal	normal	Plant hormone signal transduction (ko04075)	K13464|4.359e-129|pxb:103940602|K13464 jasmonate ZIM domain-containing protein | (RefSeq) protein TIFY 9-like
MD17G1164400	Jasmonic acid	normal	down	normal	normal	Plant hormone signal transduction (ko04075)	K13464|4.21333e-154|mdm:103417085|K13464 jasmonate ZIM domain-containing protein | (RefSeq) protein TIFY 10B-like
MD13G1030000	Jasmonic acid	normal	normal	normal	up	Plant hormone signal transduction (ko04075)	K13464|0|mdm:103430689|K13464 jasmonate ZIM domain-containing protein | (RefSeq) protein TIFY 6B-like
MD15G1434400	Jasmonic acid	normal	normal	normal	up	Plant hormone signal transduction (ko04075)	K13464|0|mdm:103402412|K13464 jasmonate ZIM domain-containing protein | (RefSeq) uncharacterized LOC103402412
MD09G1172600	-	up	normal	normal	normal	Starch and sucrose metabolism (ko00500)	K01051|0|mdm:103411620|K01051 pectinesterase [EC:3.1.1.11] | (RefSeq) pectinesterase-like
MD04G1028900	-	up	normal	normal	normal	Starch and sucrose metabolism (ko00500)	K01051|0|pxb:103932075|K01051 pectinesterase [EC:3.1.1.11] | (RefSeq) probable pectinesterase/pectinesterase inhibitor 35
MD05G1230600	-	up	normal	normal	normal	Starch and sucrose metabolism (ko00500)	K08679|0|mdm:103443417|K08679 UDP-glucuronate 4-epimerase [EC:5.1.3.6] | (RefSeq) UDP-glucuronate 4-epimerase 6
MD07G1003400	-	up	normal	normal	normal	Starch and sucrose metabolism (ko00500)	K01188|0|pxb:103945826|K01188 beta-glucosidase [EC:3.2.1.21] | (RefSeq) vicianin hydrolase-like
MD09G1155100	-	up	normal	normal	normal	Starch and sucrose metabolism (ko00500)	K20867|0|mdm:103429252|K20867 galacturonosyltransferase 12/13/14/15 [EC:2.4.1.-] | (RefSeq) probable galacturonosyltransferase 15
MD09G1234800	-	up	normal	normal	normal	Starch and sucrose metabolism (ko00500)	K16055|0|mdm:103444060|K16055 trehalose 6-phosphate synthase/phosphatase [EC:2.4.1.15 3.1.3.12] | (RefSeq) probable alpha,alpha-trehalose-phosphate synthase [UDP-forming] 7
MD09G1280200	-	up	normal	normal	normal	Starch and sucrose metabolism (ko00500)	K00695|0|mdm:103444250|K00695 sucrose synthase [EC:2.4.1.13] | (RefSeq) sucrose synthase 5
MD10G1002500	-	up	normal	normal	normal	Starch and sucrose metabolism (ko00500)	K00696|0|mdm:103444513|K00696 sucrose-phosphate synthase [EC:2.4.1.14] | (RefSeq) probable sucrose-phosphate synthase 4
MD10G1270400	-	up	normal	normal	normal	Starch and sucrose metabolism (ko00500)	K16055|0|mdm:103429665|K16055 trehalose 6-phosphate synthase/phosphatase [EC:2.4.1.15 3.1.3.12] | (RefSeq) alpha,alpha-trehalose-phosphate synthase [UDP-forming] 1-like
MD11G1150800	-	up	normal	normal	normal	Starch and sucrose metabolism (ko00500)	K01188|0|mdm:103422890|K01188 beta-glucosidase [EC:3.2.1.21] | (RefSeq) beta-glucosidase 11-like
MD12G1028200	-	up	normal	normal	normal	Starch and sucrose metabolism (ko00500)	K01193|0|mdm:103449473|K01193 beta-fructofuranosidase [EC:3.2.1.26] | (RefSeq) beta-fructofuranosidase, insoluble isoenzyme 1-like
MD14G1244000	-	up	normal	normal	normal	Starch and sucrose metabolism (ko00500)	K00695|0|mdm:103455689|K00695 sucrose synthase [EC:2.4.1.13] | (RefSeq) sucrose synthase 6-like
MD15G1326700	-	up	normal	normal	normal	Starch and sucrose metabolism (ko00500)	K01087|0|mdm:103408485|K01087 trehalose 6-phosphate phosphatase [EC:3.1.3.12] | (RefSeq) probable trehalose-phosphate phosphatase J
MD12G1210600	-	down	normal	down	normal	Starch and sucrose metabolism (ko00500)	K01051|0|mdm:103450889|K01051 pectinesterase [EC:3.1.1.11] | (RefSeq) putative pectinesterase/pectinesterase inhibitor 22
MD00G1016800	-	down	normal	normal	normal	Starch and sucrose metabolism (ko00500)	K01188|0|pxb:103928851|K01188 beta-glucosidase [EC:3.2.1.21] | (RefSeq) beta-glucosidase 42-like
MD01G1125200	-	down	normal	normal	normal	Starch and sucrose metabolism (ko00500)	K08678|0|mdm:103417739|K08678 UDP-glucuronate decarboxylase [EC:4.1.1.35] | (RefSeq) UDP-glucuronic acid decarboxylase 5
MD02G1067000	-	down	normal	normal	normal	Starch and sucrose metabolism (ko00500)	K01051|0|mdm:103449806|K01051 pectinesterase [EC:3.1.1.11] | (RefSeq) probable pectinesterase 53
MD02G1100600	-	down	normal	normal	normal	Starch and sucrose metabolism (ko00500)	K00695|0|mdm:103412260|K00695 sucrose synthase [EC:2.4.1.13] | (RefSeq) sucrose synthase-like
MD02G1207900	-	down	normal	normal	normal	Starch and sucrose metabolism (ko00500)	K01051|0|mdm:103405945|K01051 pectinesterase [EC:3.1.1.11] | (RefSeq) pectinesterase 2
MD04G1042400	-	down	normal	normal	normal	Starch and sucrose metabolism (ko00500)	K00847|0|pmum:103322358|K00847 fructokinase [EC:2.7.1.4] | (RefSeq) probable fructokinase-4
MD07G1255000	-	down	normal	normal	normal	Starch and sucrose metabolism (ko00500)	K01051|0|pxb:103961961|K01051 pectinesterase [EC:3.1.1.11] | (RefSeq) pectinesterase 2-like
MD07G1286100	-	down	normal	normal	normal	Starch and sucrose metabolism (ko00500)	K01087|0|mdm:103439858|K01087 trehalose 6-phosphate phosphatase [EC:3.1.3.12] | (RefSeq) probable trehalose-phosphate phosphatase 4
MD08G1180400	-	down	normal	normal	normal	Starch and sucrose metabolism (ko00500)	K01087|0|mdm:103453312|K01087 trehalose 6-phosphate phosphatase [EC:3.1.3.12] | (RefSeq) probable trehalose-phosphate phosphatase D
MD09G1061900	-	down	normal	normal	normal	Starch and sucrose metabolism (ko00500)	K20867|0|mdm:103442396|K20867 galacturonosyltransferase 12/13/14/15 [EC:2.4.1.-] | (RefSeq) probable galacturonosyltransferase 14
MD10G1072000	-	down	normal	normal	normal	Starch and sucrose metabolism (ko00500)	K00975|0|mdm:103440384|K00975 glucose-1-phosphate adenylyltransferase [EC:2.7.7.27] | (RefSeq) glucose-1-phosphate adenylyltransferase large subunit 1-like
MD11G1310000	-	down	normal	normal	normal	Starch and sucrose metabolism (ko00500)	K08678|2.69611e-107|pxb:103940426|K08678 UDP-glucuronate decarboxylase [EC:4.1.1.35] | (RefSeq) UDP-glucuronic acid decarboxylase 2-like
MD13G1094200	-	down	normal	normal	normal	Starch and sucrose metabolism (ko00500)	K01213|0|mdm:103451987|K01213 galacturan 1,4-alpha-galacturonidase [EC:3.2.1.67] | (RefSeq) probable polygalacturonase At1g80170
MD15G1197500	-	down	normal	normal	normal	Starch and sucrose metabolism (ko00500)	K01051|0|mdm:103415835|K01051 pectinesterase [EC:3.1.1.11] | (RefSeq) probable pectinesterase 53
MD15G1143900	-	normal	normal	normal	down	Starch and sucrose metabolism (ko00500)	K01184|0|mdm:103456330|K01184 polygalacturonase [EC:3.2.1.15] | (RefSeq) polygalacturonase
MD02G1104600	-	normal	normal	normal	down	Starch and sucrose metabolism (ko00500)	K01051|0|pxb:103959116|K01051 pectinesterase [EC:3.1.1.11] | (RefSeq) pectinesterase/pectinesterase inhibitor PPE8B
MD05G1002700	-	normal	normal	normal	down	Starch and sucrose metabolism (ko00500)	K01179|0|mdm:103407848|K01179 endoglucanase [EC:3.2.1.4] | (RefSeq) endoglucanase 9-like
MD11G1023900	-	normal	normal	normal	down	Starch and sucrose metabolism (ko00500)	K01188|0|mdm:103447062|K01188 beta-glucosidase [EC:3.2.1.21] | (RefSeq) beta-glucosidase 12-like
MD11G1307500	-	normal	normal	normal	down	Starch and sucrose metabolism (ko00500)	K01051|0|mdm:103449172|K01051 pectinesterase [EC:3.1.1.11] | (RefSeq) probable pectinesterase/pectinesterase inhibitor 7
MD13G1285500	-	normal	normal	normal	down	Starch and sucrose metabolism (ko00500)	K00703|0|pxb:103937152|K00703 starch synthase [EC:2.4.1.21] | (RefSeq) glycogen synthase-like
MD15G1414200	-	normal	normal	normal	down	Starch and sucrose metabolism (ko00500)	K15920|3.50591e-34|mdm:103402251|K15920 beta-D-xylosidase 4 [EC:3.2.1.37] | (RefSeq) beta-xylosidase/alpha-L-arabinofuranosidase 1-like
MD17G1032000	-	normal	normal	normal	down	Starch and sucrose metabolism (ko00500)	K01184|0|pxb:103965835|K01184 polygalacturonase [EC:3.2.1.15] | (RefSeq) polygalacturonase At1g48100-like
MD00G1190900	-	normal	down	normal	up	Starch and sucrose metabolism (ko00500)	K01188|0|mdm:103436348|K01188 beta-glucosidase [EC:3.2.1.21] | (RefSeq) beta-glucosidase 12-like
MD03G1204600	-	normal	down	normal	up	Starch and sucrose metabolism (ko00500)	K01188|0|mdm:103409334|K01188 beta-glucosidase [EC:3.2.1.21] | (RefSeq) beta-glucosidase 12-like
MD03G1204800	-	normal	down	normal	up	Starch and sucrose metabolism (ko00500)	K01188|0|mdm:103436348|K01188 beta-glucosidase [EC:3.2.1.21] | (RefSeq) beta-glucosidase 12-like
MD04G1056200	-	normal	down	normal	up	Starch and sucrose metabolism (ko00500)	K01177|0|mdm:103424908|K01177 beta-amylase [EC:3.2.1.2] | (RefSeq) beta-amylase 3, chloroplastic-like
MD11G1188100	-	normal	normal	normal	up	Starch and sucrose metabolism (ko00500)	K00844|0|mdm:103448288|K00844 hexokinase [EC:2.7.1.1] | (RefSeq) hexokinase-3-like
MD05G1105800	-	normal	down	normal	normal	Starch and sucrose metabolism (ko00500)	K01188|0|mdm:103413950|K01188 beta-glucosidase [EC:3.2.1.21] | (RefSeq) beta-glucosidase 12-like
MD06G1066600	-	normal	down	normal	normal	Starch and sucrose metabolism (ko00500)	K01193|0|mdm:103437136|K01193 beta-fructofuranosidase [EC:3.2.1.26] | (RefSeq) acid beta-fructofuranosidase
MD09G1192100	-	normal	down	normal	normal	Starch and sucrose metabolism (ko00500)	K01193|0|mdm:103453569|K01193 beta-fructofuranosidase [EC:3.2.1.26] | (RefSeq) CWI; beta-fructofuranosidase, insoluble isoenzyme CWINV1-like
MD11G1143300	-	normal	down	normal	normal	Starch and sucrose metabolism (ko00500)	K08678|0|mdm:103412987|K08678 UDP-glucuronate decarboxylase [EC:4.1.1.35] | (RefSeq) UDP-glucuronic acid decarboxylase 6
MD15G1374300	-	normal	down	normal	normal	Starch and sucrose metabolism (ko00500)	K01188|0|mdm:103409334|K01188 beta-glucosidase [EC:3.2.1.21] | (RefSeq) beta-glucosidase 12-like
MD17G1154500	-	normal	down	normal	normal	Starch and sucrose metabolism (ko00500)	K01051|0|mdm:103403339|K01051 pectinesterase [EC:3.1.1.11] | (RefSeq) pectinesterase 3-like
MD00G1070500	-	normal	normal	up	normal	Starch and sucrose metabolism (ko00500)	K01184|0|mdm:103456333|K01184 polygalacturonase [EC:3.2.1.15] | (RefSeq) polygalacturonase-like
MD00G1087900	-	normal	normal	up	normal	Starch and sucrose metabolism (ko00500)	K01184|0|mdm:103456333|K01184 polygalacturonase [EC:3.2.1.15] | (RefSeq) polygalacturonase-like
MD03G1288200	-	normal	normal	up	normal	Starch and sucrose metabolism (ko00500)	K08678|0|mdm:103432596|K08678 UDP-glucuronate decarboxylase [EC:4.1.1.35] | (RefSeq) UDP-glucuronic acid decarboxylase 2
MD05G1099400	-	normal	normal	down	normal	Starch and sucrose metabolism (ko00500)	K15920|0|mdm:103447119|K15920 beta-D-xylosidase 4 [EC:3.2.1.37] | (RefSeq) probable beta-D-xylosidase 5
MD08G1006000	-	normal	normal	down	normal	Starch and sucrose metabolism (ko00500)	K01176|0|mdm:103440221|K01176 alpha-amylase [EC:3.2.1.1] | (RefSeq) probable alpha-amylase 2
MD12G1086800	-	up	normal	normal	up	Terpenoid backbone biosynthesis (ko00900)	K01823|0|mdm:103414031|K01823 isopentenyl-diphosphate Delta-isomerase [EC:5.3.3.2] | (RefSeq) isopentenyl-diphosphate Delta-isomerase I-like
MD17G1240600	-	normal	normal	normal	up	Terpenoid backbone biosynthesis (ko00900)	K00938|0|pxb:103934000|K00938 phosphomevalonate kinase [EC:2.7.4.2] | (RefSeq) phosphomevalonate kinase-like
MD05G1362500	-	normal	normal	normal	up	Terpenoid backbone biosynthesis (ko00900)	K00787|0|mdm:103434399|K00787 farnesyl diphosphate synthase [EC:2.5.1.1 2.5.1.10] | (RefSeq) farnesyl pyrophosphate synthase 2-like
MD10G1340100	-	normal	normal	normal	up	Terpenoid backbone biosynthesis (ko00900)	K00787|0|mdm:103429742|K00787 farnesyl diphosphate synthase [EC:2.5.1.1 2.5.1.10] | (RefSeq) farnesyl pyrophosphate synthase 2
MD03G1034900	-	normal	normal	normal	up	Terpenoid backbone biosynthesis (ko00900)	K00787|0|mdm:103407600|K00787 farnesyl diphosphate synthase [EC:2.5.1.1 2.5.1.10] | (RefSeq) farnesyl pyrophosphate synthase 2-like
MD11G1036800	-	normal	normal	normal	up	Terpenoid backbone biosynthesis (ko00900)	K00787|0|mdm:103447197|K00787 farnesyl diphosphate synthase [EC:2.5.1.1 2.5.1.10] | (RefSeq) farnesyl pyrophosphate synthase 2-like
MD05G1143500	-	normal	normal	normal	up	Terpenoid backbone biosynthesis (ko00900)	K00021|0|mdm:103410649|K00021 hydroxymethylglutaryl-CoA reductase (NADPH) [EC:1.1.1.34] | (RefSeq) HMGR, hmg1; 3-hydroxy-3-methylglutaryl-coenzyme A reductase 1-like
MD10G1143400	-	normal	normal	normal	up	Terpenoid backbone biosynthesis (ko00900)	K00021|0|mdm:103412133|K00021 hydroxymethylglutaryl-CoA reductase (NADPH) [EC:1.1.1.34] | (RefSeq) 3-hydroxy-3-methylglutaryl-coenzyme A reductase 1-like
MD16G1201100	-	normal	normal	normal	up	Terpenoid backbone biosynthesis (ko00900)	K00021|4.67037e-159|mdm:103412133|K00021 hydroxymethylglutaryl-CoA reductase (NADPH) [EC:1.1.1.34] | (RefSeq) 3-hydroxy-3-methylglutaryl-coenzyme A reductase 1-like
MD09G1128400	-	normal	normal	normal	up	Terpenoid backbone biosynthesis (ko00900)	K00626|0|mdm:103429192|K00626 acetyl-CoA C-acetyltransferase [EC:2.3.1.9] | (RefSeq) acetyl-CoA acetyltransferase, cytosolic 1
MD17G1117800	-	normal	normal	normal	up	Terpenoid backbone biosynthesis (ko00900)	K00626|0|mdm:103405049|K00626 acetyl-CoA C-acetyltransferase [EC:2.3.1.9] | (RefSeq) acetyl-CoA acetyltransferase, cytosolic 1-like
MD02G1256300	-	normal	normal	normal	up	Terpenoid backbone biosynthesis (ko00900)	K01597|0|mdm:103408694|K01597 diphosphomevalonate decarboxylase [EC:4.1.1.33] | (RefSeq) diphosphomevalonate decarboxylase MVD2-like
MD07G1064100	-	normal	normal	normal	up	Terpenoid backbone biosynthesis (ko00900)	K01597|0|mdm:103428439|K01597 diphosphomevalonate decarboxylase [EC:4.1.1.33] | (RefSeq) diphosphomevalonate decarboxylase MVD2-like
MD04G1069200	-	normal	normal	normal	up	Terpenoid backbone biosynthesis (ko00900)	K01641|0|pxb:103966465|K01641 hydroxymethylglutaryl-CoA synthase [EC:2.3.3.10] | (RefSeq) hydroxymethylglutaryl-CoA synthase-like
MD06G1070000	-	normal	normal	normal	up	Terpenoid backbone biosynthesis (ko00900)	K01641|0|mdm:103437319|K01641 hydroxymethylglutaryl-CoA synthase [EC:2.3.3.10] | (RefSeq) hydroxymethylglutaryl-CoA synthase-like
MD04G1245100	-	normal	normal	normal	up	Terpenoid backbone biosynthesis (ko00900)	K01823|0|mdm:103419532|K01823 isopentenyl-diphosphate Delta-isomerase [EC:5.3.3.2] | (RefSeq) isopentenyl-diphosphate Delta-isomerase I
MD04G1206900	-	normal	normal	normal	up	Terpenoid backbone biosynthesis (ko00900)	K00869|0|mdm:103433961|K00869 mevalonate kinase [EC:2.7.1.36] | (RefSeq) mevalonate kinase-like
MD12G1220700	-	normal	normal	normal	up	Terpenoid backbone biosynthesis (ko00900)	K00869|0|mdm:103450949|K00869 mevalonate kinase [EC:2.7.1.36] | (RefSeq) mevalonate kinase-like
MD02G1108700	-	up	normal	normal	normal	Terpenoid backbone biosynthesis (ko00900)	K00021|0|mdm:103455059|K00021 hydroxymethylglutaryl-CoA reductase (NADPH) [EC:1.1.1.34] | (RefSeq) 3-hydroxy-3-methylglutaryl-coenzyme A reductase 1-like
MD16G1177200	-	normal	normal	down	normal	Terpenoid backbone biosynthesis (ko00900)	K01662|0|mdm:103403800|K01662 1-deoxy-D-xylulose-5-phosphate synthase [EC:2.2.1.7] | (RefSeq) probable 1-deoxy-D-xylulose-5-phosphate synthase, chloroplastic
MD02G1317800	-	up	normal	down	normal	alpha-Linolenic acid metabolism (ko00592)	K00454|0|mdm:103427024|K00454 lipoxygenase [EC:1.13.11.12] | (RefSeq) linoleate 13S-lipoxygenase 2-1, chloroplastic-like
MD07G1003900	-	up	normal	normal	normal	alpha-Linolenic acid metabolism (ko00592)	K00454|0|pxb:103945829|K00454 lipoxygenase [EC:1.13.11.12] | (RefSeq) linoleate 13S-lipoxygenase 2-1, chloroplastic-like
MD07G1004500	-	up	normal	normal	normal	alpha-Linolenic acid metabolism (ko00592)	K00454|0|mdm:103438366|K00454 lipoxygenase [EC:1.13.11.12] | (RefSeq) LOX5a; linoleate 13S-lipoxygenase 2-1, chloroplastic-like
MD07G1004600	-	up	normal	normal	normal	alpha-Linolenic acid metabolism (ko00592)	K00454|1.2957e-134|mdm:103438366|K00454 lipoxygenase [EC:1.13.11.12] | (RefSeq) LOX5a; linoleate 13S-lipoxygenase 2-1, chloroplastic-like
MD09G1071400	-	up	normal	normal	normal	alpha-Linolenic acid metabolism (ko00592)	K10528|0|pxb:103938818|K10528 hydroperoxide lyase [EC:4.1.2.-] | (RefSeq) fatty acid hydroperoxide lyase, chloroplastic
MD10G1014200	-	up	normal	normal	normal	alpha-Linolenic acid metabolism (ko00592)	K18857|0|mdm:103428551|K18857 alcohol dehydrogenase class-P [EC:1.1.1.1] | (RefSeq) Adh1-1, adh; alcohol dehydrogenase
MD10G1071200	-	up	normal	normal	normal	alpha-Linolenic acid metabolism (ko00592)	K08241|0|mdm:103440379|K08241 jasmonate O-methyltransferase [EC:2.1.1.141] | (RefSeq) salicylate carboxymethyltransferase-like
MD15G1003500	-	up	normal	normal	normal	alpha-Linolenic acid metabolism (ko00592)	K10526|0|mdm:103450322|K10526 OPC-8:0 CoA ligase 1 [EC:6.2.1.-] | (RefSeq) 4-coumarate--CoA ligase-like 5
MD17G1100800	-	up	normal	normal	normal	alpha-Linolenic acid metabolism (ko00592)	K10528|0|pxb:103938818|K10528 hydroperoxide lyase [EC:4.1.2.-] | (RefSeq) fatty acid hydroperoxide lyase, chloroplastic
MD10G1085800	-	normal	down	normal	up	alpha-Linolenic acid metabolism (ko00592)	K01723|0|mdm:103407335|K01723 hydroperoxide dehydratase [EC:4.2.1.92] | (RefSeq) allene oxide synthase 3-like
MD00G1142600	-	normal	normal	normal	up	alpha-Linolenic acid metabolism (ko00592)	K05894|0|mdm:103418086|K05894 12-oxophytodienoic acid reductase [EC:1.3.1.42] | (RefSeq) 12-oxophytodienoate reductase 3-like
MD02G1089100	-	normal	normal	normal	up	alpha-Linolenic acid metabolism (ko00592)	K05894|5.27653e-157|pxb:103929738|K05894 12-oxophytodienoic acid reductase [EC:1.3.1.42] | (RefSeq) 12-oxophytodienoate reductase 3-like
MD05G1179100	-	normal	normal	normal	up	alpha-Linolenic acid metabolism (ko00592)	K07513|0|mdm:103435806|K07513 acetyl-CoA acyltransferase 1 [EC:2.3.1.16] | (RefSeq) 3-ketoacyl-CoA thiolase 2, peroxisomal
MD08G1004000	-	normal	normal	normal	up	alpha-Linolenic acid metabolism (ko00592)	K10526|0|mdm:103440200|K10526 OPC-8:0 CoA ligase 1 [EC:6.2.1.-] | (RefSeq) 4-coumarate--CoA ligase-like 5
MD09G1084600	-	normal	normal	normal	up	alpha-Linolenic acid metabolism (ko00592)	K10525|4.4198e-122|pxb:103947801|K10525 allene oxide cyclase [EC:5.3.99.6] | (RefSeq) allene oxide cyclase 4, chloroplastic-like
MD16G1047500	-	normal	normal	normal	up	alpha-Linolenic acid metabolism (ko00592)	K10525|1.20619e-153|mdm:103402724|K10525 allene oxide cyclase [EC:5.3.99.6] | (RefSeq) allene oxide cyclase 4, chloroplastic
MD10G1014500	-	down	normal	normal	normal	alpha-Linolenic acid metabolism (ko00592)	K18857|0|mdm:103432769|K18857 alcohol dehydrogenase class-P [EC:1.1.1.1] | (RefSeq) alcohol dehydrogenase 1
MD15G1216200	-	normal	down	normal	normal	alpha-Linolenic acid metabolism (ko00592)	K05894|0|mdm:103400952|K05894 12-oxophytodienoic acid reductase [EC:1.3.1.42] | (RefSeq) 12-oxophytodienoate reductase 3
MD15G1400700	-	normal	down	normal	normal	alpha-Linolenic acid metabolism (ko00592)	K05894|0|mdm:103446500|K05894 12-oxophytodienoic acid reductase [EC:1.3.1.42] | (RefSeq) 12-oxophytodienoate reductase 2-like
MD15G1402700	-	normal	down	normal	normal	alpha-Linolenic acid metabolism (ko00592)	K05894|0|pxb:103952516|K05894 12-oxophytodienoic acid reductase [EC:1.3.1.42] | (RefSeq) putative 12-oxophytodienoate reductase 11
MD15G1402800	-	normal	down	normal	normal	alpha-Linolenic acid metabolism (ko00592)	K05894|0|mdm:103445041|K05894 12-oxophytodienoic acid reductase [EC:1.3.1.42] | (RefSeq) putative 12-oxophytodienoate reductase 11

## Sheet: Table S8  
Table S8 Co-expression network of RGA identified by AppleMDO in hybrids from ‘BC’ × ‘M9’.
ID	PCC	qtl	DEG(yes/no)	Relationship	Annotation
MD10G1060900	1	M10.1	no	positive	Auxin-responsive protein SAUR7 OS=Arabidopsis thaliana OX=3702 GN=SAUR7 PE=2 SV=1
MD05G1052000	0.83	-	yes	positive	Auxin-induced protein X10A OS=Glycine max OX=3847 PE=2 SV=1
MD10G1059500	0.85	-	yes	positive	Indole-3-acetic acid-induced protein ARG7 OS=Vigna radiata var. radiata OX=3916 GN=ARG7 PE=2 SV=1
MD10G1059600	0.84	-	yes	positive	Indole-3-acetic acid-induced protein ARG7 OS=Vigna radiata var. radiata OX=3916 GN=ARG7 PE=2 SV=1
MD10G1059700	0.88	-	yes	positive	Indole-3-acetic acid-induced protein ARG7 OS=Vigna radiata var. radiata OX=3916 GN=ARG7 PE=2 SV=1
MD10G1059800	0.81	-	yes	positive	Auxin-responsive protein SAUR21 OS=Arabidopsis thaliana OX=3702 GN=SAUR21 PE=2 SV=1
MD10G1060100	0.87	-	yes	positive	Indole-3-acetic acid-induced protein ARG7 OS=Vigna radiata var. radiata OX=3916 GN=ARG7 PE=2 SV=1
MD10G1060800	0.84	-	yes	positive	Indole-3-acetic acid-induced protein ARG7 OS=Vigna radiata var. radiata OX=3916 GN=ARG7 PE=2 SV=1
MD03G1292900	1	B03.1	yes	positive	WRKY transcription factor 22 OS=Arabidopsis thaliana OX=3702 GN=WRKY22 PE=2 SV=1
MD09G1146000	0.84	-	yes	positive	Transcription factor PIF4 OS=Arabidopsis thaliana OX=3702 GN=PIF4 PE=1 SV=1
MD17G1132600	0.8	-	yes	positive	Transcription factor PIF5 OS=Arabidopsis thaliana OX=3702 GN=PIF5 PE=1 SV=1
MD03G1288700	1	B03.1	yes	positive	Blue-light photoreceptor PHR2 OS=Arabidopsis thaliana OX=3702 GN=PHR2 PE=2 SV=2
MD02G1256300	0.99	-	yes	positive	Diphosphomevalonate decarboxylase MVD2, peroxisomal OS=Arabidopsis thaliana OX=3702 GN=MVD2 PE=1 SV=1
MD04G1069200	0.99	-	yes	positive	Hydroxymethylglutaryl-CoA synthase OS=Arabidopsis thaliana OX=3702 GN=HMGS PE=1 SV=2
MD13G1265500	1	H13.1	yes	positive	CBL-interacting serine/threonine-protein kinase 21 OS=Arabidopsis thaliana OX=3702 GN=CIPK21 PE=1 SV=1
MD00G1190900	0.99	-	yes	positive	Beta-glucosidase 12 OS=Oryza sativa subsp. indica OX=39946 GN=BGLU12 PE=3 SV=1
MD03G1204600	0.99	-	yes	positive	Cyanogenic beta-glucosidase (Fragment) OS=Trifolium repens OX=3899 GN=LI PE=1 SV=1
MD03G1204800	0.99	-	yes	positive	Beta-glucosidase 12 OS=Oryza sativa subsp. indica OX=39946 GN=BGLU12 PE=3 SV=1
MD15G1374300	0.99	-	yes	positive	Beta-glucosidase 12 OS=Oryza sativa subsp. indica OX=39946 GN=BGLU12 PE=3 SV=1

## Sheet: Table S9  
Table S9 Candidate genes for RGA screened by parental resequencing, BSA-seq, and RNA-seq in a hybrid population from ‘BC’ × ‘M9’.
QTLs	Chromosome	SNP	SV	Total gene	Non-variatons	Non-expressed	Non DEGs and only variations in promoter	Functional annotation not related	Candidate genes
B03.1	Chr03	2698	36	145	24	19	37	51	14
B04.1	Chr04	3033	16	124	67	16	8	27	6
B09.1	Chr09	7253	3	167	26	42	14	70	15
B09.2	Chr09	5948	1	156	36	40	10	47	23
B13.1	Chr13	10197	16	206	19	44	19	93	31
B13.2	Chr13	7620	27	170	20	34	15	72	29
B13.3	Chr13	1393	5	45	24	7	4	8	2
B14.1	Chr14	5622	13	87	4	31	11	33	8
B14.2	Chr14	5468	17	95	9	30	8	35	13
B17.1	Chr17	10812	32	230	33	69	20	83	25
B17.2	Chr17	4586	10	103	18	29	11	32	13
H04.1	Chr04	978	1	124	73	12	18	15	6
H13.1	Chr13	732	0	47	22	5	11	6	3
H13.2	Chr13	335	1	33	14	4	11	3	1
H14.1	Chr14	441	1	26	4	2	12	6	2
H14.2	Chr14	1899	3	97	28	15	21	26	7
H14.3	Chr14	3108	5	123	25	28	35	20	15
M05.1	Chr05	2360	9	90	12	13	13	36	16
M06.1	Chr06	424	0	50	21	2	14	11	2
M10.1	Chr10	2410	5	84	11	17	23	18	15
M11.1	Chr11	104	0	10	3	0	5	1	1
M14.1	Chr14	249	5	24	7	3	8	5	1
M14.2	Chr14	6837	21	258	46	49	39	103	21
M16.1	Chr16	1533	15	87	17	14	32	16	8
M17.1	Chr17	1536	8	64	13	11	22	11	7
Sum		87576	250	2645	576	536	421	828	284
Note: SNP: single nucleotide polymorphism; SV: structure variations; DEG: differentially expressed unigene.

## Sheet: Table S10 
Table S10 Candidate gene mining from BSA-seq regions based on multiomics data.
QTL	gene	chrom	gene_start_pos	gene_end_pos	ANNO
B03.1	MD03G1286100	Chr03	36555499	36558263	sp|Q54QU5|WDR89_DICDI WD repeat-containing protein 89 homolog OS=Dictyostelium discoideum GN=wdr89 PE=4 SV=1
B03.1	MD03G1286200	Chr03	36560357	36562738	sp|P0C8Z0|Y8359_ORYSI Uncharacterized protein OsI_027940 OS=Oryza sativa subsp. indica GN=OsI_027940 PE=1 SV=2
B03.1	MD03G1286300	Chr03	36584608	36593222	sp|Q7DM58|AB4C_ARATH ABC transporter C family member 4 OS=Arabidopsis thaliana GN=ABCC4 PE=2 SV=2
B03.1	MD03G1287400	Chr03	36650255	36651887	sp|Q8LEA8|EID1_ARATH Phytochrome A-associated F-box protein OS=Arabidopsis thaliana GN=EID1 PE=1 SV=2
B03.1	MD03G1288700	Chr03	36727763	36730398	sp|Q8LB72|PHR2_ARATH Blue-light photoreceptor PHR2 OS=Arabidopsis thaliana GN=PHR2 PE=2 SV=2
B03.1	MD03G1289900	Chr03	36793320	36794497	sp|Q93WF6|SAG21_ARATH Protein SENESCENCE-ASSOCIATED GENE 21, mitochondrial OS=Arabidopsis thaliana GN=SAG21 PE=2 SV=1
B03.1	MD03G1290500	Chr03	36811902	36814936	sp|F4JHH5|SC15B_ARATH Exocyst complex component SEC15B OS=Arabidopsis thaliana GN=SEC15B PE=1 SV=1
B03.1	MD03G1291300	Chr03	36857632	36860139	sp|Q00917|SUS2_ARATH Sucrose synthase 2 OS=Arabidopsis thaliana GN=SUS2 PE=2 SV=3
B03.1	MD03G1292900	Chr03	36975266	36977012	sp|O04609|WRK22_ARATH WRKY transcription factor 22 OS=Arabidopsis thaliana GN=WRKY22 PE=2 SV=1
B03.1	MD03G1293100	Chr03	36993234	36993747	sp|Q84TQ7|GAI_GOSHI DELLA protein GAI OS=Gossypium hirsutum GN=GAI PE=2 SV=1
B03.1	MD03G1293700	Chr03	37023447	37025172	sp|Q8S4W7|GAI1_VITVI DELLA protein GAI1 OS=Vitis vinifera GN=GAI1 PE=2 SV=1
B03.1	MD03G1295700	Chr03	37157120	37158895	sp|O22268|DIM1A_ARATH Ribosomal RNA small subunit methyltransferase OS=Arabidopsis thaliana GN=DIM1A PE=1 SV=1
B03.1	MD03G1297100	Chr03	37291913	37296766	sp|P27898|MYBP_MAIZE Myb-related protein P OS=Zea mays GN=P PE=2 SV=1
B03.1	MD03G1298700	Chr03	37446982	37449947	sp|Q9FFJ8|LIMYB_ARATH L10-interacting MYB domain-containing protein OS=Arabidopsis thaliana GN=LIMYB PE=1 SV=1
B04.1	MD04G1105200	Chr04	19291303	19294123	sp|P47927|AP2_ARATH Floral homeotic protein APETALA 2 OS=Arabidopsis thaliana GN=AP2 PE=1 SV=1
H04.1	MD04G1109900	Chr04	19460461	19461058	sp|Q9FL53|FLA21_ARATH Fasciclin-like arabinogalactan protein 21 OS=Arabidopsis thaliana GN=FLA21 PE=2 SV=1
B04.1	MD04G1110500	Chr04	19508935	19512503	sp|C0LGP4|Y3475_ARATH Probable LRR receptor-like serine/threonine-protein kinase At3g47570 OS=Arabidopsis thaliana GN=At3g47570 PE=2 SV=1
B04.1	MD04G1110800	Chr04	19554497	19555322	sp|Q8GXF8|SHGR9_ARATH E3 ubiquitin-protein ligase SGR9, amyloplastic OS=Arabidopsis thaliana GN=SGR9 PE=1 SV=1
H04.1	MD04G1112600	Chr04	19821121	19824002	sp|Q0WRY5|PBL7_ARATH Probable serine/threonine-protein kinase PBL7 OS=Arabidopsis thaliana GN=PBL7 PE=1 SV=1
H04.1	MD04G1113000	Chr04	19839292	19842263	sp|Q0WRY5|PBL7_ARATH Probable serine/threonine-protein kinase PBL7 OS=Arabidopsis thaliana GN=PBL7 PE=1 SV=1
B04.1	MD04G1113100	Chr04	19846115	19851149	sp|Q9ZUU0|WRK44_ARATH WRKY transcription factor 44 OS=Arabidopsis thaliana GN=WRKY44 PE=1 SV=2
H04.1	MD04G1113200	Chr04	19881795	19887358	sp|A2YQ93|PRR37_ORYSI Two-component response regulator-like PRR37 OS=Oryza sativa subsp. indica GN=PRR37 PE=2 SV=2
B04.1	MD04G1113300	Chr04	19889869	19891589	sp|Q9ZUU1|KAD1_ARATH Adenylate kinase 1, chloroplastic OS=Arabidopsis thaliana GN=ADK PE=1 SV=1
H04.1	MD04G1113400	Chr04	19946315	19949758	sp|Q7XBQ9|RGA2_SOLBU Disease resistance protein RGA2 OS=Solanum bulbocastanum GN=RGA2 PE=1 SV=1
B04.1	MD04G1116300	Chr04	20106041	20108687	sp|Q9LFG8|AB20G_ARATH ABC transporter G family member 20 OS=Arabidopsis thaliana GN=ABCG20 PE=2 SV=1
H04.1	MD04G1117200	Chr04	20231120	20232203	sp|O80624|MAKR4_ARATH Probable membrane-associated kinase regulator 4 OS=Arabidopsis thaliana GN=MAKR4 PE=3 SV=1
B09.1	MD09G1075600	Chr09	5326537	5345200	sp|Q9SRU2|BIG_ARATH Auxin transport protein BIG OS=Arabidopsis thaliana GN=BIG PE=1 SV=2
B09.1	MD09G1075900	Chr09	5355813	5359385	sp|Q9CAA4|BIM2_ARATH Transcription factor BIM2 OS=Arabidopsis thaliana GN=BIM2 PE=1 SV=1
B09.1	MD09G1076500	Chr09	5393474	5395276	sp|Q6DSU1|RGF2_ARATH Root meristem growth factor 2 OS=Arabidopsis thaliana GN=RGF2 PE=2 SV=1
B09.1	MD09G1076600	Chr09	5398978	5400295	sp|Q9LFV5|FK111_ARATH F-box/kelch-repeat protein At5g15710 OS=Arabidopsis thaliana GN=At5g15710 PE=2 SV=1
B09.1	MD09G1077300	Chr09	5434145	5443189	sp|Q8L7E5|WIT1_ARATH WPP domain-interacting tail-anchored protein 1 OS=Arabidopsis thaliana GN=WIT1 PE=1 SV=2
B09.1	MD09G1079300	Chr09	5567778	5569562	sp|Q9FZ70|FDL1_ARATH F-box/FBD/LRR-repeat protein At1g13570 OS=Arabidopsis thaliana GN=At1g13570 PE=2 SV=1
B09.1	MD09G1079400	Chr09	5569563	5573189	sp|Q9LFS4|NIK1_ARATH Protein NSP-INTERACTING KINASE 1 OS=Arabidopsis thaliana GN=NIK1 PE=1 SV=1
B09.1	MD09G1081800	Chr09	5762766	5767660	sp|Q9FFW5|PERK8_ARATH Proline-rich receptor-like protein kinase PERK8 OS=Arabidopsis thaliana GN=PERK8 PE=1 SV=1
B09.1	MD09G1083100	Chr09	5816256	5819342	sp|P41111|EI2BD_RABIT Translation initiation factor eIF-2B subunit delta OS=Oryctolagus cuniculus GN=EIF2B4 PE=2 SV=2
B09.1	MD09G1083200	Chr09	5820166	5822395	sp|Q0DWQ7|CCB12_ORYSJ Cyclin-B1-2 OS=Oryza sativa subsp. japonica GN=CYCB1-2 PE=3 SV=1
B09.1	MD09G1083300	Chr09	5829035	5829824	sp|Q9FYG7|TCP1_ARATH Transcription factor TCP1 OS=Arabidopsis thaliana GN=TCP1 PE=1 SV=1
B09.1	MD09G1083600	Chr09	5873318	5875100	sp|Q9ZVC2|NPR5_ARATH Regulatory protein NPR5 OS=Arabidopsis thaliana GN=NPR5 PE=1 SV=1
B09.1	MD09G1084100	Chr09	6032144	6033080	sp|P82280|RAV2_ARATH AP2/ERF and B3 domain-containing transcription repressor RAV2 OS=Arabidopsis thaliana GN=RAV2 PE=2 SV=1
B09.1	MD09G1088700	Chr09	6468691	6470254	sp|Q9M886|LBD41_ARATH LOB domain-containing protein 41 OS=Arabidopsis thaliana GN=LBD41 PE=2 SV=1
B09.1	MD09G1091000	Chr09	6676155	6678624	sp|Q6I581|GH35_ORYSJ Jasmonic acid-amido synthetase JAR1 OS=Oryza sativa subsp. japonica GN=GH3.5 PE=2 SV=1
B09.2	MD09G1092200	Chr09	6775356	6778287	sp|Q9SIQ7|CDPKO_ARATH Calcium-dependent protein kinase 24 OS=Arabidopsis thaliana GN=CPK24 PE=2 SV=1
B09.2	MD09G1094400	Chr09	6861656	6871001	sp|O64477|Y2913_ARATH G-type lectin S-receptor-like serine/threonine-protein kinase At2g19130 OS=Arabidopsis thaliana GN=At2g19130 PE=2 SV=1
B09.2	MD09G1094900	Chr09	6883977	6890264	sp|P10978|POLX_TOBAC Retrovirus-related Pol polyprotein from transposon TNT 1-94 OS=Nicotiana tabacum PE=2 SV=1
B09.2	MD09G1095200	Chr09	6895557	6898723	sp|O64477|Y2913_ARATH G-type lectin S-receptor-like serine/threonine-protein kinase At2g19130 OS=Arabidopsis thaliana GN=At2g19130 PE=2 SV=1
B09.2	MD09G1095400	Chr09	6910727	6913364	sp|Q9AV81|PRP19_ORYSJ Pre-mRNA-processing factor 19 OS=Oryza sativa subsp. japonica GN=PRP19 PE=2 SV=1
B09.2	MD09G1095900	Chr09	6920920	6924320	sp|O64477|Y2913_ARATH G-type lectin S-receptor-like serine/threonine-protein kinase At2g19130 OS=Arabidopsis thaliana GN=At2g19130 PE=2 SV=1
B09.2	MD09G1096000	Chr09	6924619	6927634	sp|O64477|Y2913_ARATH G-type lectin S-receptor-like serine/threonine-protein kinase At2g19130 OS=Arabidopsis thaliana GN=At2g19130 PE=2 SV=1
B09.2	MD09G1097300	Chr09	7079003	7084150	sp|F4JKI3|DGK6_ARATH Diacylglycerol kinase 6 OS=Arabidopsis thaliana GN=DGK6 PE=3 SV=1
B09.2	MD09G1098600	Chr09	7187943	7189694	sp|Q7XBH4|MYB4_ORYSJ Myb-related protein Myb4 OS=Oryza sativa subsp. japonica GN=MYB4 PE=2 SV=2
B09.2	MD09G1098900	Chr09	7224364	7226875	sp|O64477|Y2913_ARATH G-type lectin S-receptor-like serine/threonine-protein kinase At2g19130 OS=Arabidopsis thaliana GN=At2g19130 PE=2 SV=1
B09.2	MD09G1099700	Chr09	7260170	7263957	sp|Q9ZR08|Y4230_ARATH G-type lectin S-receptor-like serine/threonine-protein kinase At4g03230 OS=Arabidopsis thaliana GN=At4g03230 PE=3 SV=3
B09.2	MD09G1099800	Chr09	7287143	7292272	sp|Q9ZR08|Y4230_ARATH G-type lectin S-receptor-like serine/threonine-protein kinase At4g03230 OS=Arabidopsis thaliana GN=At4g03230 PE=3 SV=3
B09.2	MD09G1100100	Chr09	7333714	7337964	sp|Q9ZR08|Y4230_ARATH G-type lectin S-receptor-like serine/threonine-protein kinase At4g03230 OS=Arabidopsis thaliana GN=At4g03230 PE=3 SV=3
B09.2	MD09G1100300	Chr09	7340701	7341958	sp|O81906|B120_ARATH G-type lectin S-receptor-like serine/threonine-protein kinase B120 OS=Arabidopsis thaliana GN=B120 PE=2 SV=1
B09.2	MD09G1100400	Chr09	7349512	7351544	sp|O81906|B120_ARATH G-type lectin S-receptor-like serine/threonine-protein kinase B120 OS=Arabidopsis thaliana GN=B120 PE=2 SV=1
B09.2	MD09G1101400	Chr09	7415421	7415793	sp|Q9LSQ6|PBP1_ARATH Calcium-binding protein PBP1 OS=Arabidopsis thaliana GN=PBP1 PE=1 SV=1
B09.2	MD09G1101800	Chr09	7461388	7464000	sp|Q94B46|FBL74_ARATH F-box/LRR-repeat protein At4g14096 OS=Arabidopsis thaliana GN=At4g14096 PE=2 SV=1
B09.2	MD09G1102600	Chr09	7492196	7495383	sp|Q8LDW9|XTH9_ARATH Xyloglucan endotransglucosylase/hydrolase protein 9 OS=Arabidopsis thaliana GN=XTH9 PE=2 SV=2
B09.2	MD09G1102700	Chr09	7501892	7511701	sp|Q84J75|PGTB1_ARATH Geranylgeranyl transferase type-2 subunit beta 1 OS=Arabidopsis thaliana GN=RGTB1 PE=1 SV=1
B09.2	MD09G1103200	Chr09	7552938	7564204	sp|O23372|ATXR3_ARATH Histone-lysine N-methyltransferase ATXR3 OS=Arabidopsis thaliana GN=ATXR3 PE=2 SV=2
B09.2	MD09G1103500	Chr09	7576535	7580538	sp|Q94B77|FH5_ARATH Formin-like protein 5 OS=Arabidopsis thaliana GN=FH5 PE=2 SV=2
B09.2	MD09G1104200	Chr09	7613575	7616643	sp|Q9ZP16|CRK11_ARATH Cysteine-rich receptor-like protein kinase 11 OS=Arabidopsis thaliana GN=CRK11 PE=2 SV=2
B09.2	MD09G1105100	Chr09	7663155	7667217	sp|Q5PP37|ATXR2_ARATH Histone-lysine N-methyltransferase ATXR2 OS=Arabidopsis thaliana GN=ATXR2 PE=2 SV=1
B13.1	MD13G1079900	Chr13	5605215	5609219	sp|Q94AX2|PTST_ARATH Protein PTST, chloroplastic OS=Arabidopsis thaliana GN=PTST PE=1 SV=1
B13.1	MD13G1081800	Chr13	5745904	5747815	sp|F4I3V3|LRL15_ARATH LEAF RUST 10 DISEASE-RESISTANCE LOCUS RECEPTOR-LIKE PROTEIN KINASE-like 1.5 OS=Arabidopsis thaliana GN=LRK10L-1.5 PE=3 SV=1
B13.1	MD13G1081900	Chr13	5750246	5751759	sp|Q9FUS8|GSTUH_ARATH Glutathione S-transferase U17 OS=Arabidopsis thaliana GN=GSTU17 PE=2 SV=1
B13.1	MD13G1082000	Chr13	5752473	5755270	sp|Q9FUS8|GSTUH_ARATH Glutathione S-transferase U17 OS=Arabidopsis thaliana GN=GSTU17 PE=2 SV=1
B13.1	MD13G1082100	Chr13	5756421	5758027	sp|Q9FUS8|GSTUH_ARATH Glutathione S-transferase U17 OS=Arabidopsis thaliana GN=GSTU17 PE=2 SV=1
B13.1	MD13G1082400	Chr13	5768522	5769850	sp|Q9LZM4|WAKLQ_ARATH Wall-associated receptor kinase-like 20 OS=Arabidopsis thaliana GN=WAKL20 PE=2 SV=1
B13.1	MD13G1083200	Chr13	5825816	5828891	sp|Q9FJL4|BH078_ARATH Transcription factor bHLH78 OS=Arabidopsis thaliana GN=BHLH78 PE=1 SV=1
B13.1	MD13G1083400	Chr13	5832087	5850847	sp|Q9XIE6|ALA3_ARATH Phospholipid-transporting ATPase 3 OS=Arabidopsis thaliana GN=ALA3 PE=1 SV=2
B13.1	MD13G1083600	Chr13	5864559	5867786	sp|O04951|PP2A5_ARATH Serine/threonine-protein phosphatase PP2A-5 catalytic subunit OS=Arabidopsis thaliana GN=PP2A5 PE=1 SV=1
B13.1	MD13G1083700	Chr13	5868160	5870918	sp|O04567|Y1719_ARATH Probable inactive receptor kinase At1g27190 OS=Arabidopsis thaliana GN=At1g27190 PE=1 SV=1
B13.1	MD13G1084100	Chr13	5894589	5896486	sp|Q2V9B0|MY1R1_SOLTU Transcription factor MYB1R1 OS=Solanum tuberosum PE=2 SV=1
B13.1	MD13G1085000	Chr13	5971203	5975047	sp|Q67Y69|WDL7_ARATH Protein WVD2-like 7 OS=Arabidopsis thaliana GN=WDL7 PE=2 SV=1
B13.1	MD13G1085200	Chr13	5983542	5984971	sp|Q9ZWS9|ARR3_ARATH Two-component response regulator ARR3 OS=Arabidopsis thaliana GN=ARR3 PE=2 SV=1
B13.1	MD13G1086000	Chr13	6057982	6058774	sp|Q39264|ZFP5_ARATH Zinc finger protein 5 OS=Arabidopsis thaliana GN=ZFP5 PE=2 SV=1
B13.1	MD13G1087200	Chr13	6109918	6113639	sp|P42751|CCD11_ARATH Cyclin-D1-1 OS=Arabidopsis thaliana GN=CYCD1-1 PE=1 SV=3
B13.1	MD13G1088100	Chr13	6173558	6176010	sp|Q84M95|PBL28_ARATH Probable serine/threonine-protein kinase PBL28 OS=Arabidopsis thaliana GN=PBL28 PE=2 SV=1
B13.1	MD13G1088400	Chr13	6190438	6193977	sp|C0LGP4|Y3475_ARATH Probable LRR receptor-like serine/threonine-protein kinase At3g47570 OS=Arabidopsis thaliana GN=At3g47570 PE=2 SV=1
B13.1	MD13G1088500	Chr13	6194471	6197927	sp|Q6J163|5NG4_PINTA Auxin-induced protein 5NG4 OS=Pinus taeda PE=2 SV=1
B13.1	MD13G1089100	Chr13	6250614	6250881	sp|Q9LXR7|PAR2_ARATH Transcription factor PAR2 OS=Arabidopsis thaliana GN=PAR2 PE=3 SV=1
B13.1	MD13G1090000	Chr13	6339935	6340997	sp|Q47A95|MRAZ_DECAR Transcriptional regulator MraZ OS=Dechloromonas aromatica (strain RCB) GN=mraZ PE=3 SV=1
B13.1	MD13G1091000	Chr13	6446680	6449487	sp|C0LGE0|Y1765_ARATH Probable LRR receptor-like serine/threonine-protein kinase At1g07650 OS=Arabidopsis thaliana GN=At1g07650 PE=1 SV=1
B13.1	MD13G1091700	Chr13	6466002	6469517	sp|Q9DC48|PRP17_MOUSE Pre-mRNA-processing factor 17 OS=Mus musculus GN=Cdc40 PE=2 SV=1
B13.1	MD13G1093800	Chr13	6611353	6614747	sp|P51823|ARF2_ORYSJ ADP-ribosylation factor 2 OS=Oryza sativa subsp. japonica GN=ARF PE=2 SV=2
B13.1	MD13G1095300	Chr13	6708481	6709624	sp|Q9LDE3|FBK9_ARATH F-box/kelch-repeat protein At1g23390 OS=Arabidopsis thaliana GN=At1g23390 PE=2 SV=1
B13.1	MD13G1095500	Chr13	6739697	6745064	sp|Q93ZS4|NIK3_ARATH Protein NSP-INTERACTING KINASE 3 OS=Arabidopsis thaliana GN=NIK3 PE=1 SV=1
B13.1	MD13G1096000	Chr13	6771735	6782546	sp|P10978|POLX_TOBAC Retrovirus-related Pol polyprotein from transposon TNT 1-94 OS=Nicotiana tabacum PE=2 SV=1
B13.1	MD13G1096200	Chr13	6790954	6803106	sp|Q9CAL2|CRK3_ARATH Cysteine-rich receptor-like protein kinase 3 OS=Arabidopsis thaliana GN=CRK3 PE=2 SV=1
B13.1	MD13G1096600	Chr13	6833835	6838261	sp|Q9CAL2|CRK3_ARATH Cysteine-rich receptor-like protein kinase 3 OS=Arabidopsis thaliana GN=CRK3 PE=2 SV=1
B13.1	MD13G1096700	Chr13	6840314	6842964	sp|Q9LPV5|NRT25_ARATH High affinity nitrate transporter 2.5 OS=Arabidopsis thaliana GN=NRT2.5 PE=1 SV=1
B13.1	MD13G1098600	Chr13	6987138	6989972	sp|Q9LIN5|IF4B1_ARATH Eukaryotic translation initiation factor 4B1 OS=Arabidopsis thaliana GN=EIF4B1 PE=1 SV=1
B13.1	MD13G1099200	Chr13	6999950	7001504	sp|P10978|POLX_TOBAC Retrovirus-related Pol polyprotein from transposon TNT 1-94 OS=Nicotiana tabacum PE=2 SV=1
B13.2	MD13G1107000	Chr13	7665645	7668042	sp|Q8L9C4|KCR1_ARATH Very-long-chain 3-oxoacyl-CoA reductase 1 OS=Arabidopsis thaliana GN=KCR1 PE=1 SV=1
B13.2	MD13G1107400	Chr13	7685491	7687144	sp|Q8L9C4|KCR1_ARATH Very-long-chain 3-oxoacyl-CoA reductase 1 OS=Arabidopsis thaliana GN=KCR1 PE=1 SV=1
B13.2	MD13G1107500	Chr13	7691068	7695010	sp|Q8H1F2|RGS1_ARATH Regulator of G-protein signaling 1 OS=Arabidopsis thaliana GN=RGS1 PE=1 SV=1
B13.2	MD13G1108000	Chr13	7737954	7743508	sp|C0LGI2|Y1677_ARATH Probable LRR receptor-like serine/threonine-protein kinase At1g67720 OS=Arabidopsis thaliana GN=At1g67720 PE=2 SV=1
B13.2	MD13G1108300	Chr13	7783158	7786774	sp|Q5N6V8|ORR26_ORYSJ Two-component response regulator ORR26 OS=Oryza sativa subsp. japonica GN=RR26 PE=3 SV=2
B13.2	MD13G1108400	Chr13	7787011	7790968	sp|Q67Y69|WDL7_ARATH Protein WVD2-like 7 OS=Arabidopsis thaliana GN=WDL7 PE=2 SV=1
B13.2	MD13G1109600	Chr13	7936676	7943059	sp|Q7GB25|AB5C_ARATH ABC transporter C family member 5 OS=Arabidopsis thaliana GN=ABCC5 PE=2 SV=2
B13.2	MD13G1109800	Chr13	7986981	7990862	sp|Q9FX53|TGT1_ARATH Trihelix transcription factor GT-1 OS=Arabidopsis thaliana GN=GT-1 PE=1 SV=1
B13.2	MD13G1110000	Chr13	7995605	7999457	sp|Q9LU91|SKI14_ARATH F-box protein SKIP14 OS=Arabidopsis thaliana GN=SKIP14 PE=1 SV=1
B13.2	MD13G1110700	Chr13	8048533	8048956	sp|O81465|PUM15_ARATH Pumilio homolog 15 OS=Arabidopsis thaliana GN=APUM15 PE=3 SV=1
B13.2	MD13G1113400	Chr13	8241154	8247260	sp|Q7XUF4|CDKG2_ORYSJ Cyclin-dependent kinase G-2 OS=Oryza sativa subsp. japonica GN=CDKG-2 PE=2 SV=2
B13.2	MD13G1116600	Chr13	8528810	8533455	sp|Q9ZU46|ZAR1_ARATH Receptor protein kinase-like protein ZAR1 OS=Arabidopsis thaliana GN=ZAR1 PE=1 SV=1
B13.2	MD13G1116700	Chr13	8534399	8542150	sp|F4HTM3|GCS1_ARATH Mannosyl-oligosaccharide glucosidase GCS1 OS=Arabidopsis thaliana GN=GCS1 PE=1 SV=1
B13.2	MD13G1117000	Chr13	8545774	8549280	sp|Q9CAG8|FBK28_ARATH F-box/kelch-repeat protein At1g67480 OS=Arabidopsis thaliana GN=At1g67480 PE=2 SV=1
B13.2	MD13G1117600	Chr13	8580382	8581600	sp|Q3EA00|FB235_ARATH Putative F-box protein At4g17565 OS=Arabidopsis thaliana GN=At4g17565 PE=4 SV=1
B13.2	MD13G1119000	Chr13	8693378	8695104	sp|Q9FYF9|FB76_ARATH F-box protein At1g67340 OS=Arabidopsis thaliana GN=At1g67340 PE=1 SV=1
B13.2	MD13G1120300	Chr13	8837396	8842171	sp|Q9S840|SPL2_ARATH Squamosa promoter-binding-like protein 2 OS=Arabidopsis thaliana GN=SPL2 PE=2 SV=1
B13.2	MD13G1120500	Chr13	8856545	8858455	sp|O49839|PBL2_ARATH Probable serine/threonine-protein kinase PBL2 OS=Arabidopsis thaliana GN=PBL2 PE=1 SV=1
B13.2	MD13G1120600	Chr13	8862895	8866499	sp|Q9FZK1|FBX6_ARATH F-box only protein 6 OS=Arabidopsis thaliana GN=FBX6 PE=2 SV=1
B13.2	MD13G1121000	Chr13	8890264	8892830	sp|Q9C7F5|NTF2_ARATH Nuclear transport factor 2 OS=Arabidopsis thaliana GN=NTF2 PE=1 SV=1
B13.2	MD13G1121200	Chr13	8897358	8906493	sp|Q9FYG2|CMTA4_ARATH Calmodulin-binding transcription activator 4 OS=Arabidopsis thaliana GN=CMTA4 PE=1 SV=1
B13.2	MD13G1121500	Chr13	8949027	8954643	sp|O04067|AGL9_SINAL Agamous-like MADS-box protein AGL9 homolog OS=Sinapis alba GN=AGL9 PE=2 SV=1
B13.2	MD13G1122100	Chr13	8993049	8995368	sp|Q9FYA2|WRK75_ARATH Probable WRKY transcription factor 75 OS=Arabidopsis thaliana GN=WRKY75 PE=2 SV=1
B13.2	MD13G1122400	Chr13	9029505	9032392	sp|Q5XV40|LAZY1_ARATH Protein LAZY 1 OS=Arabidopsis thaliana GN=LAZY1 PE=1 SV=1
B13.2	MD13G1122900	Chr13	9108308	9109998	sp|Q9LSD5|TCP20_ARATH Transcription factor TCP20 OS=Arabidopsis thaliana GN=TCP20 PE=1 SV=1
B13.2	MD13G1123000	Chr13	9122111	9125415	sp|Q8LJW3|ACR4_ARATH ACT domain-containing protein ACR4 OS=Arabidopsis thaliana GN=ACR4 PE=2 SV=1
B13.2	MD13G1123100	Chr13	9128855	9131629	sp|Q9ASS6|PNSL5_ARATH Photosynthetic NDH subunit of lumenal location 5, chloroplastic OS=Arabidopsis thaliana GN=PNSL5 PE=1 SV=1
B13.2	MD13G1123500	Chr13	9172511	9172973	sp|Q9ZUZ3|SAU32_ARATH Auxin-responsive protein SAUR32 OS=Arabidopsis thaliana GN=SAUR32 PE=2 SV=1
B13.2	MD13G1123600	Chr13	9188102	9188739	sp|Q8L3Z8|FZR2_ARATH Protein FIZZY-RELATED 2 OS=Arabidopsis thaliana GN=FZR2 PE=1 SV=1
B13.3	MD13G1278500	Chr13	38826921	38829485	sp|Q9MA41|CTL1_ARATH Chitinase-like protein 1 OS=Arabidopsis thaliana GN=CTL1 PE=1 SV=1
B13.3	MD13G1279000	Chr13	39189831	39205478	sp|P0CB22|ATX2_ARATH Histone-lysine N-methyltransferase ATX2 OS=Arabidopsis thaliana GN=ATX2 PE=2 SV=1
B14.1	MD14G1049700	Chr14	4785331	4787314	sp|J9U5U9|DAD2_PETHY Probable strigolactone esterase DAD2 OS=Petunia hybrida GN=DAD2 PE=1 SV=1
B14.1	MD14G1050500	Chr14	4834857	4836657	sp|Q9LHP2|SL30A_ARATH Serine/arginine-rich SC35-like splicing factor SCL30A OS=Arabidopsis thaliana GN=SCL30A PE=1 SV=1
B14.1	MD14G1050600	Chr14	4838104	4839277	sp|O80582|FBK46_ARATH F-box/kelch-repeat protein At2g44130 OS=Arabidopsis thaliana GN=At2g44130 PE=2 SV=2
B14.1	MD14G1051500	Chr14	4937297	4939931	sp|Q689D6|RPD1_ARATH Protein ROOT PRIMORDIUM DEFECTIVE 1 OS=Arabidopsis thaliana GN=RPD1 PE=1 SV=1
B14.1	MD14G1051600	Chr14	4941183	4945996	sp|Q8LB33|FB330_ARATH F-box protein At3g58530 OS=Arabidopsis thaliana GN=At3g58530 PE=2 SV=1
B14.1	MD14G1052700	Chr14	5147000	5148655	sp|P93751|ZFP8_ARATH Zinc finger protein 8 OS=Arabidopsis thaliana GN=ZFP8 PE=2 SV=1
B14.1	MD14G1054200	Chr14	5455859	5463932	sp|P93749|Y2197_ARATH Probable protein kinase At2g41970 OS=Arabidopsis thaliana GN=At2g41970 PE=2 SV=1
B14.1	MD14G1055300	Chr14	5646986	5652615	sp|P0CB16|DRL25_ARATH Putative disease resistance protein At4g19050 OS=Arabidopsis thaliana GN=At4g19050 PE=3 SV=2
B14.2	MD14G1056200	Chr14	5791660	5794050	sp|P46665|HAT14_ARATH Homeobox-leucine zipper protein HAT14 OS=Arabidopsis thaliana GN=HAT14 PE=2 SV=3
B14.2	MD14G1059400	Chr14	6207888	6209902	sp|Q0WVU3|PHL5_ARATH Myb family transcription factor PHL5 OS=Arabidopsis thaliana GN=PHL5 PE=2 SV=1
B14.2	MD14G1059700	Chr14	6318745	6320520	sp|Q9M219|MTEFH_ARATH Transcription termination factor MTEF18, mitochondrial OS=Arabidopsis thaliana GN=MTERF18 PE=1 SV=1
B14.2	MD14G1059800	Chr14	6322578	6324381	sp|Q9M219|MTEFH_ARATH Transcription termination factor MTEF18, mitochondrial OS=Arabidopsis thaliana GN=MTERF18 PE=1 SV=1
B14.2	MD14G1060000	Chr14	6331821	6332916	sp|Q689G9|PRR1_ORYSJ Two-component response regulator-like PRR1 OS=Oryza sativa subsp. japonica GN=PRR1 PE=2 SV=2
B14.2	MD14G1060200	Chr14	6372862	6376873	sp|Q700W2|SPL9_ARATH Squamosa promoter-binding-like protein 9 OS=Arabidopsis thaliana GN=SPL9 PE=2 SV=2
B14.2	MD14G1061500	Chr14	6478888	6482153	sp|Q8W4L0|CML49_ARATH Probable calcium-binding protein CML49 OS=Arabidopsis thaliana GN=CML49 PE=2 SV=1
B14.2	MD14G1062300	Chr14	6630728	6637798	sp|Q52MZ2|TGA10_TOBAC bZIP transcription factor TGA10 OS=Nicotiana tabacum GN=TGA10 PE=1 SV=1
B14.2	MD14G1063300	Chr14	6692623	6695634	sp|Q66GR3|BH130_ARATH Transcription factor bHLH130 OS=Arabidopsis thaliana GN=BHLH130 PE=1 SV=1
B14.2	MD14G1063500	Chr14	6730728	6732681	sp|Q9ZU46|ZAR1_ARATH Receptor protein kinase-like protein ZAR1 OS=Arabidopsis thaliana GN=ZAR1 PE=1 SV=1
B14.2	MD14G1063600	Chr14	6735463	6739440	sp|O80775|WDR55_ARATH WD repeat-containing protein 55 OS=Arabidopsis thaliana GN=WDR55 PE=1 SV=2
B14.2	MD14G1064200	Chr14	6790970	6796385	sp|Q3EAI1|bHLH48_ARATH Transcription factor bHLH48 OS=Arabidopsis thaliana GN=bHLH48 PE=2 SV=1
B14.2	MD14G1064800	Chr14	6828407	6831237	sp|Q9LZ15|FBL78_ARATH Putative F-box/LRR-repeat protein At5g02700 OS=Arabidopsis thaliana GN=At5g02700 PE=4 SV=1
B17.1	MD17G1081400	Chr17	6800953	6807648	sp|Q6R2K3|SRF3_ARATH Protein STRUBBELIG-RECEPTOR FAMILY 3 OS=Arabidopsis thaliana GN=SRF3 PE=2 SV=1
B17.1	MD17G1082500	Chr17	6886207	6891819	sp|P10978|POLX_TOBAC Retrovirus-related Pol polyprotein from transposon TNT 1-94 OS=Nicotiana tabacum PE=2 SV=1
B17.1	MD17G1084200	Chr17	6940770	6943116	sp|Q9ZR08|Y4230_ARATH G-type lectin S-receptor-like serine/threonine-protein kinase At4g03230 OS=Arabidopsis thaliana GN=At4g03230 PE=3 SV=3
B17.1	MD17G1085600	Chr17	7026595	7028844	sp|Q9C5E5|DGK5_ARATH Diacylglycerol kinase 5 OS=Arabidopsis thaliana GN=DGK5 PE=2 SV=1
B17.1	MD17G1085700	Chr17	7028845	7031636	sp|F4JKI3|DGK6_ARATH Diacylglycerol kinase 6 OS=Arabidopsis thaliana GN=DGK6 PE=3 SV=1
B17.1	MD17G1086600	Chr17	7134528	7135856	sp|P27900|GL1_ARATH Trichome differentiation protein GL1 OS=Arabidopsis thaliana GN=GL1 PE=1 SV=2
B17.1	MD17G1086700	Chr17	7149435	7150818	sp|Q7XBH4|MYB4_ORYSJ Myb-related protein Myb4 OS=Oryza sativa subsp. japonica GN=MYB4 PE=2 SV=2
B17.1	MD17G1087200	Chr17	7180292	7182794	sp|O64477|Y2913_ARATH G-type lectin S-receptor-like serine/threonine-protein kinase At2g19130 OS=Arabidopsis thaliana GN=At2g19130 PE=2 SV=1
B17.1	MD17G1087900	Chr17	7245836	7249870	sp|Q9ZR08|Y4230_ARATH G-type lectin S-receptor-like serine/threonine-protein kinase At4g03230 OS=Arabidopsis thaliana GN=At4g03230 PE=3 SV=3
B17.1	MD17G1088400	Chr17	7263571	7265797	sp|Q8GYA4|CRK10_ARATH Cysteine-rich receptor-like protein kinase 10 OS=Arabidopsis thaliana GN=CRK10 PE=1 SV=3
B17.1	MD17G1089000	Chr17	7315647	7317658	sp|P10978|POLX_TOBAC Retrovirus-related Pol polyprotein from transposon TNT 1-94 OS=Nicotiana tabacum PE=2 SV=1
B17.1	MD17G1089200	Chr17	7327395	7329363	sp|O22232|FBL52_ARATH Putative F-box/LRR-repeat protein At3g44810 OS=Arabidopsis thaliana GN=At3g44810 PE=4 SV=2
B17.1	MD17G1089300	Chr17	7337825	7339716	sp|Q9LX51|FBL64_ARATH F-box/LRR-repeat protein At3g59200 OS=Arabidopsis thaliana GN=At3g59200 PE=2 SV=1
B17.1	MD17G1089400	Chr17	7346824	7349889	sp|Q9ZV91|FBD35_ARATH Putative FBD-associated F-box protein At1g78730 OS=Arabidopsis thaliana GN=At1g78730 PE=2 SV=2
B17.1	MD17G1089500	Chr17	7350279	7353141	sp|Q9LJF8|FBL47_ARATH F-box/LRR-repeat protein At3g26922 OS=Arabidopsis thaliana GN=At3g26922 PE=2 SV=2
B17.1	MD17G1089600	Chr17	7355253	7357988	sp|Q9LJF8|FBL47_ARATH F-box/LRR-repeat protein At3g26922 OS=Arabidopsis thaliana GN=At3g26922 PE=2 SV=2
B17.1	MD17G1089700	Chr17	7361576	7363808	sp|O82132|DREB2A_ARATH Dehydration-responsive element-binding protein 2A OS=Arabidopsis thaliana GN=DREB2A PE=1 SV=1
B17.1	MD17G1089900	Chr17	7373849	7377238	sp|Q8LDW9|XTH9_ARATH Xyloglucan endotransglucosylase/hydrolase protein 9 OS=Arabidopsis thaliana GN=XTH9 PE=2 SV=2
B17.1	MD17G1090200	Chr17	7466933	7470006	sp|Q9LHL5|PGTB2_ARATH Geranylgeranyl transferase type-2 subunit beta 2 OS=Arabidopsis thaliana GN=RGTB2 PE=1 SV=1
B17.1	MD17G1090300	Chr17	7491578	7493504	sp|O64477|Y2913_ARATH G-type lectin S-receptor-like serine/threonine-protein kinase At2g19130 OS=Arabidopsis thaliana GN=At2g19130 PE=2 SV=1
B17.1	MD17G1091000	Chr17	7563669	7574912	sp|O23372|ATXR3_ARATH Histone-lysine N-methyltransferase ATXR3 OS=Arabidopsis thaliana GN=ATXR3 PE=2 SV=2
B17.1	MD17G1095000	Chr17	8045866	8051741	sp|Q8RWU4|ATML1_ARATH Homeobox-leucine zipper protein MERISTEM L1 OS=Arabidopsis thaliana GN=ATML1 PE=2 SV=1
B17.1	MD17G1096900	Chr17	8219866	8220250	sp|Q12705|PP2B_SCHPO Serine/threonine-protein phosphatase 2B catalytic subunit OS=Schizosaccharomyces pombe (strain 972 / ATCC 24843) GN=ppb1 PE=3 SV=2
B17.1	MD17G1099000	Chr17	8402126	8405223	sp|Q9C519|WRKY6_ARATH WRKY transcription factor 6 OS=Arabidopsis thaliana GN=WRKY6 PE=1 SV=1
B17.1	MD17G1102100	Chr17	8664542	8675466	sp|P10978|POLX_TOBAC Retrovirus-related Pol polyprotein from transposon TNT 1-94 OS=Nicotiana tabacum PE=2 SV=1
B17.2	MD17G1106500	Chr17	9114630	9116140	sp|Q6YSJ5|AGO16_ORYSJ Protein argonaute 16 OS=Oryza sativa subsp. japonica GN=AGO16 PE=2 SV=2
B17.2	MD17G1107200	Chr17	9230304	9230988	sp|O80339|ERF82_ARATH Ethylene-responsive transcription factor 3 OS=Arabidopsis thaliana GN=ERF3 PE=1 SV=1
B17.2	MD17G1109200	Chr17	9351187	9364541	sp|Q9MAU3|TAF6_ARATH Transcription initiation factor TFIID subunit 6 OS=Arabidopsis thaliana GN=TAF6 PE=1 SV=1
B17.2	MD17G1110000	Chr17	9480181	9482288	sp|Q9SJ81|FLA7_ARATH Fasciclin-like arabinogalactan protein 7 OS=Arabidopsis thaliana GN=FLA7 PE=1 SV=1
B17.2	MD17G1112400	Chr17	9626526	9629218	sp|Q6ICW6|WNK11_ARATH Probable serine/threonine-protein kinase WNK11 OS=Arabidopsis thaliana GN=WNK11 PE=2 SV=1
B17.2	MD17G1112600	Chr17	9643151	9646837	sp|Q9SI37|WRKY1_ARATH WRKY transcription factor 1 OS=Arabidopsis thaliana GN=WRKY1 PE=1 SV=1
B17.2	MD17G1112700	Chr17	9646868	9650669	sp|Q9LDL7|PAT1_ARATH Scarecrow-like transcription factor PAT1 OS=Arabidopsis thaliana GN=PAT1 PE=2 SV=1
B17.2	MD17G1113000	Chr17	9662142	9670375	sp|Q9C5U2|AHK2_ARATH Histidine kinase 2 OS=Arabidopsis thaliana GN=AHK2 PE=1 SV=1
B17.2	MD17G1113800	Chr17	9765359	9766339	sp|Q9SJQ1|PXC1_ARATH Leucine-rich repeat receptor-like protein kinase PXC1 OS=Arabidopsis thaliana GN=PXC1 PE=1 SV=1
B17.2	MD17G1115100	Chr17	9836419	9837736	sp|Q9C9H7|RLP12_ARATH Receptor-like protein 12 OS=Arabidopsis thaliana GN=RLP12 PE=2 SV=2
B17.2	MD17G1115300	Chr17	9847114	9850355	sp|Q9C9H7|RLP12_ARATH Receptor-like protein 12 OS=Arabidopsis thaliana GN=RLP12 PE=2 SV=2
B17.2	MD17G1115800	Chr17	9893303	9897744	sp|Q9SFD5|TAD2A_ARATH Transcriptional adapter ADA2a OS=Arabidopsis thaliana GN=ADA2A PE=1 SV=1
B17.2	MD17G1116000	Chr17	9901687	9902880	sp|Q9FKH1|SAP_ARATH Transcriptional regulator STERILE APETALA OS=Arabidopsis thaliana GN=SAP PE=1 SV=1
H13.1	MD13G1262800	Chr13	33398696	33407332	sp|Q8VZG1|DGK3_ARATH Diacylglycerol kinase 3 OS=Arabidopsis thaliana GN=DGK3 PE=2 SV=1
H13.1	MD13G1265500	Chr13	34273816	34277117	sp|Q93VD3|CIPKN_ARATH CBL-interacting serine/threonine-protein kinase 23 OS=Arabidopsis thaliana GN=CIPK23 PE=1 SV=1
H13.1	MD13G1265400	Chr13	34262156	34262881	sp|Q94FN2|MOR1_ARATH Protein MOR1 OS=Arabidopsis thaliana GN=MOR1 PE=1 SV=1
H13.2	MD13G1275300	Chr13	37628224	37629057	sp|C0LGP4|Y3475_ARATH Probable LRR receptor-like serine/threonine-protein kinase At3g47570 OS=Arabidopsis thaliana GN=At3g47570 PE=2 SV=1
H14.1	MD14G1001000	Chr14	196246	198440	sp|Q84TD6|NAC47_ARATH NAC transcription factor 47 OS=Arabidopsis thaliana GN=NAC047 PE=2 SV=1
H14.1	MD14G1001200	Chr14	256058	258347	sp|Q9LJW3|NAC59_ARATH NAC domain-containing protein 59 OS=Arabidopsis thaliana GN=NAC59 PE=1 SV=1
H14.2	MD14G1042600	Chr14	4048674	4051929	sp|Q9FFJ8|LIMYB_ARATH L10-interacting MYB domain-containing protein OS=Arabidopsis thaliana GN=LIMYB PE=1 SV=1
H14.2	MD14G1043300	Chr14	4081579	4084846	sp|Q06850|CDPK1_ARATH Calcium-dependent protein kinase 1 OS=Arabidopsis thaliana GN=CPK1 PE=1 SV=1
H14.2	MD14G1043400	Chr14	4092112	4096629	sp|Q9SJ62|WDL4_ARATH Protein WVD2-like 4 OS=Arabidopsis thaliana GN=WDL4 PE=1 SV=2
H14.2	MD14G1043600	Chr14	4107079	4109929	sp|Q66GR0|FLA17_ARATH Fasciclin-like arabinogalactan protein 17 OS=Arabidopsis thaliana GN=FLA17 PE=2 SV=1
H14.2	MD14G1044500	Chr14	4203463	4210586	sp|Q93YS4|AB22G_ARATH ABC transporter G family member 22 OS=Arabidopsis thaliana GN=ABCG22 PE=1 SV=1
H14.2	MD14G1046000	Chr14	4395310	4400102	sp|Q9M1S8|GCP2_ARATH Probable glutamate carboxypeptidase AMP1 OS=Arabidopsis thaliana GN=AMP1 PE=1 SV=3
H14.2	MD14G1049100	Chr14	4650108	4657177	sp|Q9LRR4|R13L1_ARATH Putative disease resistance RPP13-like protein 1 OS=Arabidopsis thaliana GN=RPPL1 PE=3 SV=1
H14.3	MD14G1068300	Chr14	7423981	7425443	sp|P93756|SD31_ARATH G-type lectin S-receptor-like serine/threonine-protein kinase SD3-1 OS=Arabidopsis thaliana GN=SD31 PE=3 SV=1
H14.3	MD14G1068600	Chr14	7464969	7467684	sp|P93756|SD31_ARATH G-type lectin S-receptor-like serine/threonine-protein kinase SD3-1 OS=Arabidopsis thaliana GN=SD31 PE=3 SV=1
H14.3	MD14G1068700	Chr14	7469296	7469919	sp|P93756|SD31_ARATH G-type lectin S-receptor-like serine/threonine-protein kinase SD3-1 OS=Arabidopsis thaliana GN=SD31 PE=3 SV=1
H14.3	MD14G1069100	Chr14	7512166	7514668	sp|Q7XBQ9|RGA2_SOLBU Disease resistance protein RGA2 OS=Solanum bulbocastanum GN=RGA2 PE=1 SV=1
H14.3	MD14G1069200	Chr14	7546560	7547551	sp|Q9SS31|CML36_ARATH Probable calcium-binding protein CML36 OS=Arabidopsis thaliana GN=CML36 PE=2 SV=1
H14.3	MD14G1070400	Chr14	7730390	7739238	sp|Q7XBQ9|RGA2_SOLBU Disease resistance protein RGA2 OS=Solanum bulbocastanum GN=RGA2 PE=1 SV=1
H14.3	MD14G1071100	Chr14	7810683	7814619	sp|O22938|PXC3_ARATH Leucine-rich repeat receptor-like tyrosine-protein kinase PXC3 OS=Arabidopsis thaliana GN=PXC3 PE=2 SV=1
H14.3	MD14G1072100	Chr14	7997185	7999676	sp|Q7XBQ9|RGA2_SOLBU Disease resistance protein RGA2 OS=Solanum bulbocastanum GN=RGA2 PE=1 SV=1
H14.3	MD14G1072300	Chr14	8005527	8008008	sp|Q7XA42|RGA1_SOLBU Putative disease resistance protein RGA1 OS=Solanum bulbocastanum GN=RGA1 PE=2 SV=2
H14.3	MD14G1072500	Chr14	8024257	8026876	sp|Q7XBQ9|RGA2_SOLBU Disease resistance protein RGA2 OS=Solanum bulbocastanum GN=RGA2 PE=1 SV=1
H14.3	MD14G1072600	Chr14	8049981	8062856	sp|O81645|VILI3_ARATH Villin-3 OS=Arabidopsis thaliana GN=VLN3 PE=1 SV=2
H14.3	MD14G1073800	Chr14	8166050	8171667	sp|Q9SS44|TF2B2_ARATH Transcription initiation factor IIB-2 OS=Arabidopsis thaliana GN=TFIIB2 PE=2 SV=1
H14.3	MD14G1073900	Chr14	8199794	8208527	sp|P10978|POLX_TOBAC Retrovirus-related Pol polyprotein from transposon TNT 1-94 OS=Nicotiana tabacum PE=2 SV=1
H14.3	MD14G1075700	Chr14	8575544	8583844	sp|P10978|POLX_TOBAC Retrovirus-related Pol polyprotein from transposon TNT 1-94 OS=Nicotiana tabacum PE=2 SV=1
H14.3	MD14G1078200	Chr14	8930911	8934626	sp|Q9C5Z3|EIF3E_ARATH Eukaryotic translation initiation factor 3 subunit E OS=Arabidopsis thaliana GN=TIF3E1 PE=1 SV=1
M05.1	MD05G1249100	Chr05	38069860	38074716	sp|Q9SWG3|FAR1_ARATH Protein FAR-RED IMPAIRED RESPONSE 1 OS=Arabidopsis thaliana GN=FAR1 PE=1 SV=1
M05.1	MD05G1249500	Chr05	38109304	38116557	sp|P18160|SPLA_DICDI Dual specificity protein kinase splA OS=Dictyostelium discoideum GN=splA PE=1 SV=3
M05.1	MD05G1251700	Chr05	38347774	38354270	sp|O82176|EXOL7_ARATH Protein EXORDIUM-like 7 OS=Arabidopsis thaliana GN=EXL7 PE=2 SV=2
M05.1	MD05G1253200	Chr05	38442032	38443114	sp|O81866|P2A02_ARATH Protein PHLOEM PROTEIN 2-LIKE A2 OS=Arabidopsis thaliana GN=PP2A2 PE=2 SV=1
M05.1	MD05G1253400	Chr05	38446928	38448134	sp|O81866|P2A02_ARATH Protein PHLOEM PROTEIN 2-LIKE A2 OS=Arabidopsis thaliana GN=PP2A2 PE=2 SV=1
M05.1	MD05G1254200	Chr05	38480133	38481743	sp|O81865|P2A01_ARATH Protein PHLOEM PROTEIN 2-LIKE A1 OS=Arabidopsis thaliana GN=PP2A1 PE=2 SV=1
M05.1	MD05G1254300	Chr05	38483911	38485344	sp|Q9SA16|P2A09_ARATH Protein PHLOEM PROTEIN 2-LIKE A9 OS=Arabidopsis thaliana GN=PP2A9 PE=2 SV=1
M05.1	MD05G1254700	Chr05	38517528	38523837	sp|Q9SY60|EX84C_ARATH Exocyst complex component EXO84C OS=Arabidopsis thaliana GN=EXO84C PE=2 SV=1
M05.1	MD05G1254800	Chr05	38537453	38543906	sp|Q55E13|ZPR1_DICDI Zinc finger protein ZPR1 homolog OS=Dictyostelium discoideum GN=zpr1 PE=3 SV=1
M05.1	MD05G1255100	Chr05	38553905	38554793	sp|Q9SYZ9|TAF8_ARATH Transcription initiation factor TFIID subunit 8 OS=Arabidopsis thaliana GN=TAF8 PE=1 SV=1
M05.1	MD05G1256100	Chr05	38726980	38731454	sp|Q9SHF3|AGO2_ARATH Protein argonaute 2 OS=Arabidopsis thaliana GN=AGO2 PE=1 SV=1
M05.1	MD05G1256300	Chr05	38744750	38748169	sp|Q5ICL9|NPR4_ARATH Regulatory protein NPR4 OS=Arabidopsis thaliana GN=NPR4 PE=1 SV=1
M05.1	MD05G1256900	Chr05	38780848	38787354	sp|Q9FKE9|RHD32_ARATH Protein ROOT HAIR DEFECTIVE 3 homolog 2 OS=Arabidopsis thaliana GN=At5g45160 PE=2 SV=1
M05.1	MD05G1257000	Chr05	38793725	38801226	sp|C0LGH3|Y5614_ARATH Probable LRR receptor-like serine/threonine-protein kinase At1g56140 OS=Arabidopsis thaliana GN=At1g56140 PE=2 SV=2
M05.1	MD05G1257200	Chr05	38816967	38825369	sp|Q9FKE9|RHD32_ARATH Protein ROOT HAIR DEFECTIVE 3 homolog 2 OS=Arabidopsis thaliana GN=At5g45160 PE=2 SV=1
M05.1	MD05G1257300	Chr05	38825393	38837264	sp|Q9FKE9|RHD32_ARATH Protein ROOT HAIR DEFECTIVE 3 homolog 2 OS=Arabidopsis thaliana GN=At5g45160 PE=2 SV=1
M06.1	MD06G1094800	Chr06	22745250	22747463	sp|Q9SH58|MAKR2_ARATH Probable membrane-associated kinase regulator 2 OS=Arabidopsis thaliana GN=MAKR2 PE=2 SV=1
M06.1	MD06G1097000	Chr06	23245287	23249094	sp|Q9FFR9|CHX18_ARATH Cation/H(+) antiporter 18 OS=Arabidopsis thaliana GN=CHX18 PE=2 SV=1
M10.1	MD10G1054000	Chr10	7341283	7343124	sp|A7UL74|CTF7_ARATH Protein CHROMOSOME TRANSMISSION FIDELITY 7 OS=Arabidopsis thaliana GN=CTF7 PE=1 SV=1
M10.1	MD10G1056200	Chr10	7695528	7705381	sp|Q9SI38|ANR1_ARATH MADS-box transcription factor ANR1 OS=Arabidopsis thaliana GN=ANR1 PE=1 SV=1
M10.1	MD10G1059200	Chr10	7969468	7969774	sp|P32295|ARG7_VIGRR Indole-3-acetic acid-induced protein ARG7 OS=Vigna radiata var. radiata GN=ARG7 PE=2 SV=1
M10.1	MD10G1059500	Chr10	7993320	7993620	sp|P32295|ARG7_VIGRR Indole-3-acetic acid-induced protein ARG7 OS=Vigna radiata var. radiata GN=ARG7 PE=2 SV=1
M10.1	MD10G1059600	Chr10	8008945	8009221	sp|P32295|ARG7_VIGRR Indole-3-acetic acid-induced protein ARG7 OS=Vigna radiata var. radiata GN=ARG7 PE=2 SV=1
M10.1	MD10G1059700	Chr10	8021964	8022290	sp|P32295|ARG7_VIGRR Indole-3-acetic acid-induced protein ARG7 OS=Vigna radiata var. radiata GN=ARG7 PE=2 SV=1
M10.1	MD10G1060200	Chr10	8087981	8088257	sp|P32295|ARG7_VIGRR Indole-3-acetic acid-induced protein ARG7 OS=Vigna radiata var. radiata GN=ARG7 PE=2 SV=1
M10.1	MD10G1060300	Chr10	8120382	8120679	sp|P32295|ARG7_VIGRR Indole-3-acetic acid-induced protein ARG7 OS=Vigna radiata var. radiata GN=ARG7 PE=2 SV=1
M10.1	MD10G1060600	Chr10	8150439	8150652	sp|P32295|ARG7_VIGRR Indole-3-acetic acid-induced protein ARG7 OS=Vigna radiata var. radiata GN=ARG7 PE=2 SV=1
M10.1	MD10G1060800	Chr10	8165744	8166044	sp|P32295|ARG7_VIGRR Indole-3-acetic acid-induced protein ARG7 OS=Vigna radiata var. radiata GN=ARG7 PE=2 SV=1
M10.1	MD10G1060900	Chr10	8171484	8171760	sp|Q9FJG0|SAU20_ARATH Auxin-responsive protein SAUR20 OS=Arabidopsis thaliana GN=SAUR20 PE=2 SV=1
M10.1	MD10G1061000	Chr10	8179735	8180225	sp|Q9FK62|SAU24_ARATH Auxin-responsive protein SAUR24 OS=Arabidopsis thaliana GN=SAUR24 PE=2 SV=1
M10.1	MD10G1061200	Chr10	8227337	8231583	sp|Q9FH40|TA14B_ARATH Transcription initiation factor TFIID subunit 14b OS=Arabidopsis thaliana GN=TAF14B PE=1 SV=1
M10.1	MD10G1061300	Chr10	8240209	8240869	sp|O65695|SAU50_ARATH Auxin-responsive protein SAUR50 OS=Arabidopsis thaliana GN=SAUR50 PE=1 SV=1
M10.1	MD10G1062100	Chr10	8371820	8376404	sp|Q8S8C6|BPC4_ARATH Protein BASIC PENTACYSTEINE4 OS=Arabidopsis thaliana GN=BPC4 PE=1 SV=1
M11.1	MD11G1183200	Chr11	23704860	23711256	sp|Q8RY82|FB121_ARATH F-box protein At2g32560 OS=Arabidopsis thaliana GN=At2g32560 PE=2 SV=1
M14.1	MD14G1088800	Chr14	11118356	11119072	sp|Q9C6A1|MTEFE_ARATH Transcription termination factor MTERF15, mitochondrial OS=Arabidopsis thaliana GN=MTERF15 PE=2 SV=1
M14.2	MD14G1154500	Chr14	24914607	24915904	sp|Q9FYA2|WRK75_ARATH Probable WRKY transcription factor 75 OS=Arabidopsis thaliana GN=WRKY75 PE=2 SV=1
M14.2	MD14G1154900	Chr14	24935449	24937146	sp|P0DI11|SP13B_ARATH Squamosa promoter-binding-like protein 13B OS=Arabidopsis thaliana GN=SPL13B PE=3 SV=1
M14.2	MD14G1155200	Chr14	24951840	24956133	sp|Q9FMV0|FBL91_ARATH F-box/LRR-repeat protein At5g63520 OS=Arabidopsis thaliana GN=At5g63520 PE=2 SV=1
M14.2	MD14G1155500	Chr14	24964300	24968951	sp|P0C5B2|MAD56_ORYSJ MADS-box transcription factor 56 OS=Oryza sativa subsp. japonica GN=MADS56 PE=2 SV=1
M14.2	MD14G1155600	Chr14	24974623	24977596	sp|Q9LRZ2|FB147_ARATH Putative F-box protein At3g16820 OS=Arabidopsis thaliana GN=At3g16820 PE=4 SV=2
M14.2	MD14G1156400	Chr14	25090588	25093134	sp|Q9SMP0|NFYC1_ARATH Nuclear transcription factor Y subunit C-1 OS=Arabidopsis thaliana GN=NFYC1 PE=1 SV=1
M14.2	MD14G1156700	Chr14	25103523	25104036	sp|F4IPE3|IDD15_ARATH Protein SHOOT GRAVITROPISM 5 OS=Arabidopsis thaliana GN=SGR5 PE=1 SV=1
M14.2	MD14G1157000	Chr14	25115805	25117344	sp|Q9FYF9|FB76_ARATH F-box protein At1g67340 OS=Arabidopsis thaliana GN=At1g67340 PE=1 SV=1
M14.2	MD14G1158400	Chr14	25253782	25261312	sp|Q8H4H5|NRAM5_ORYSJ Metal transporter Nramp5 OS=Oryza sativa subsp. japonica GN=NRAMP5 PE=2 SV=1
M14.2	MD14G1158700	Chr14	25302917	25303340	sp|Q8RYJ8|CML19_ORYSJ Putative calcium-binding protein CML19 OS=Oryza sativa subsp. japonica GN=CML19 PE=3 SV=1
M14.2	MD14G1161100	Chr14	25546471	25550520	sp|Q58D06|WDR74_BOVIN WD repeat-containing protein 74 OS=Bos taurus GN=WDR74 PE=2 SV=1
M14.2	MD14G1161600	Chr14	25626736	25630242	sp|Q7XUF4|CDKG2_ORYSJ Cyclin-dependent kinase G-2 OS=Oryza sativa subsp. japonica GN=CDKG-2 PE=2 SV=2
M14.2	MD14G1162200	Chr14	25682415	25688306	sp|Q9FGW9|GTE10_ARATH Transcription factor GTE10 OS=Arabidopsis thaliana GN=GTE10 PE=1 SV=2
M14.2	MD14G1166600	Chr14	25990917	25992834	sp|P25803|CYSEP_PHAVU Vignain OS=Phaseolus vulgaris PE=2 SV=2
M14.2	MD14G1170300	Chr14	26467312	26468995	sp|Q9FGS5|NRT31_ARATH High-affinity nitrate transporter 3.1 OS=Arabidopsis thaliana GN=NRT3.1 PE=1 SV=1
M14.2	MD14G1170800	Chr14	26496517	26500540	sp|Q944Q0|WNK8_ARATH Serine/threonine-protein kinase WNK8 OS=Arabidopsis thaliana GN=WNK8 PE=1 SV=1
M14.2	MD14G1172900	Chr14	26670169	26671788	sp|Q8LPH6|MYB86_ARATH Transcription factor MYB86 OS=Arabidopsis thaliana GN=MYB86 PE=2 SV=1
M14.2	MD14G1174200	Chr14	26787968	26794662	sp|P10978|POLX_TOBAC Retrovirus-related Pol polyprotein from transposon TNT 1-94 OS=Nicotiana tabacum PE=2 SV=1
M14.2	MD14G1175000	Chr14	26845339	26857713	sp|Q94A02|TAR2_ARATH Tryptophan aminotransferase-related protein 2 OS=Arabidopsis thaliana GN=TAR2 PE=2 SV=1
M14.2	MD14G1177300	Chr14	27065030	27067902	sp|Q9LMB9|CRK1_ARATH Cysteine-rich receptor-like protein kinase 1 OS=Arabidopsis thaliana GN=CRK1 PE=2 SV=2
M14.2	MD14G1178000	Chr14	27086357	27087657	sp|Q9LMN8|WAK3_ARATH Wall-associated receptor kinase 3 OS=Arabidopsis thaliana GN=WAK3 PE=2 SV=2
M16.1	MD16G1162400	Chr16	13252985	13261031	sp|Q9LRZ5|PLDZ1_ARATH Phospholipase D zeta 1 OS=Arabidopsis thaliana GN=PLDZETA1 PE=1 SV=1
M16.1	MD16G1162900	Chr16	13346947	13348949	sp|P42736|RAP23_ARATH Ethylene-responsive transcription factor RAP2-3 OS=Arabidopsis thaliana GN=RAP2-3 PE=1 SV=2
M16.1	MD16G1163700	Chr16	13463178	13465652	sp|P10978|POLX_TOBAC Retrovirus-related Pol polyprotein from transposon TNT 1-94 OS=Nicotiana tabacum PE=2 SV=1
M16.1	MD16G1164000	Chr16	13549686	13554667	sp|O24301|SUS2_PEA Sucrose synthase 2 OS=Pisum sativum GN=SUS2 PE=2 SV=1
M16.1	MD16G1164100	Chr16	13563462	13569129	sp|Q8RWZ3|IBR3_ARATH Probable acyl-CoA dehydrogenase IBR3 OS=Arabidopsis thaliana GN=IBR3 PE=1 SV=1
M16.1	MD16G1164200	Chr16	13569817	13572425	sp|Q8GX86|PME21_ARATH Probable pectinesterase/pectinesterase inhibitor 21 OS=Arabidopsis thaliana GN=PME21 PE=2 SV=2
M16.1	MD16G1166900	Chr16	13892015	13896832	sp|P41091|IF2G_HUMAN Eukaryotic translation initiation factor 2 subunit 3 OS=Homo sapiens GN=EIF2S3 PE=1 SV=3
M16.1	MD16G1167100	Chr16	13902684	13909322	sp|Q42384|PRL1_ARATH Protein pleiotropic regulatory locus 1 OS=Arabidopsis thaliana GN=PRL1 PE=1 SV=1
M17.1	MD17G1198100	Chr17	23798954	23803215	sp|P13088|AUX22_SOYBN Auxin-induced protein AUX22 OS=Glycine max GN=AUX22 PE=2 SV=1
M17.1	MD17G1198300	Chr17	23886615	23888516	sp|Q5VRD1|IAA1_ORYSJ Auxin-responsive protein IAA1 OS=Oryza sativa subsp. japonica GN=IAA1 PE=2 SV=1
M17.1	MD17G1198400	Chr17	23889694	23894336	sp|Q944I4|GLYK_ARATH D-glycerate 3-kinase, chloroplastic OS=Arabidopsis thaliana GN=GLYK PE=1 SV=2
M17.1	MD17G1198500	Chr17	23895982	23908514	sp|Q38819|CCA23_ARATH Cyclin-A2-3 OS=Arabidopsis thaliana GN=CYCA2-3 PE=1 SV=2
M17.1	MD17G1198800	Chr17	23937815	23942830	sp|Q9SEX2|KTNA1_ARATH Katanin p60 ATPase-containing subunit A1 OS=Arabidopsis thaliana GN=AAA1 PE=1 SV=1
M17.1	MD17G1201600	Chr17	24351437	24355276	sp|Q9FMF5|RPT3_ARATH Root phototropism protein 3 OS=Arabidopsis thaliana GN=RPT3 PE=1 SV=2
M17.1	MD17G1202200	Chr17	24486035	24490656	sp|Q9SUU1|BOR7_ARATH Probable boron transporter 7 OS=Arabidopsis thaliana GN=BOR7 PE=2 SV=3

[truncated: 8 more sheets: Table S11, Table S12, Table S13, Table S14, Table S15, Table S16, Table S17, Table S18]
